# Supplementary material for: N-Cyclo­pentyl-N-(3-oxo-2,3-dihydro-1H-inden-1-yl)acetamide
Source: Acta Crystallogr Sect E Struct Rep Online. 2012 Mar 3;68(Pt 4):o958. doi: 10.1107/S160053681200606X (PMC3343937; doi:10.1107/S160053681200606X)
Supplement: Supplementary file 1 [file e-68-0o958-sup1.cif]

##############################################################################
#                                                                            #
# This CIF contains the data in a paper accepted for publication in          #
# Acta Crystallographica Section E. It conforms to the requirements of       #
# Notes for Authors for Acta Crystallographica Section E, and has been       #
# peer reviewed under the auspices of the IUCr Commission on Journals.       #
#                                                                            #
# Full details of the Crystallographic Information File format               #
# are given in the paper "The Crystallographic Information File (CIF):       #
# a New Standard Archive File for Crystallography" by S. R. Hall, F. H.      #
# Allen and I. D. Brown [Acta Cryst. (1991), A47, 655-685].                  #
#                                                                            #
# The current version of the core CIF dictionary is obtainable from          #
# ftp://ftp.iucr.org/pub/cif_core.dic.                                       #
#                                                                            #
# Software is freely available for graphical display of the structure(s)     #
# in this CIF. For information consult the CIF software page                 #
# http://www.iucr.org/resources/cif/software.                                #
#                                                                            #
# This file may be used for bona fide research purposes within the           #
# scientific community so long as proper attribution is given to the journal # 
# article from which it was obtained.                                        #
#                                                                            #
##############################################################################
data_I
_audit_creation_method     SHELXL-97
_chemical_name_systematic
;
<i>N</i>-Cyclopentyl-<i>N</i>-(3-oxo-2,3-dihydro-1<i>H</i>-inden-1-yl)acetamide
;
_chemical_name_common     ?
_chemical_formula_moiety     'C16 H19 N O2'
_chemical_formula_sum     'C16 H19 N O2'
_chemical_formula_iupac     'C16 H19 N O2'
_chemical_formula_weight     257.32
_chemical_melting_point     ?
_symmetry_cell_setting     triclinic
_symmetry_space_group_name_H-M     'P -1'
_symmetry_space_group_name_Hall     '-P 1'
loop_
    _symmetry_equiv_pos_as_xyz
    'x, y, z'
    '-x, -y, -z'
_cell_length_a     8.1539(16)
_cell_length_b     8.9944(18)
_cell_length_c     10.084(2)
_cell_angle_alpha     87.97(3)
_cell_angle_beta     81.29(3)
_cell_angle_gamma     63.15(3)
_cell_volume     651.8(2)
_cell_formula_units_Z     2
_cell_measurement_reflns_used     2546
_cell_measurement_theta_min     2.0444
_cell_measurement_theta_max     31.2338
_cell_measurement_temperature     150(2)
_exptl_crystal_description     Prism
_exptl_crystal_colour     Colourless
_exptl_crystal_size_max     0.60
_exptl_crystal_size_mid     0.50
_exptl_crystal_size_min     0.30
_exptl_crystal_density_diffrn     1.311
_exptl_crystal_density_meas     ?
_exptl_crystal_density_method     'not measured'
_exptl_crystal_F_000     276
_exptl_absorpt_coefficient_mu     0.086
_exptl_absorpt_correction_type     multi-scan
_exptl_absorpt_process_details     '(Crystalclear; Rigaku, 2006)'
_exptl_absorpt_correction_T_min     0.7258
_exptl_absorpt_correction_T_max     1.0000
_exptl_special_details
;
The su's on the Cell Angles were measured.
;
_diffrn_ambient_temperature     150(2)
_diffrn_radiation_type     MoK\a
_diffrn_radiation_wavelength     0.71073
_diffrn_radiation_source     'fine-focus sealed tube'
_diffrn_radiation_monochromator     graphite
_diffrn_measurement_device_type     'Rigaku Saturn 724'
_diffrn_measurement_method     'omega and phi scans'
_diffrn_detector_area_resol_mean     28.5714
_diffrn_reflns_number     7260
_diffrn_reflns_av_R_equivalents     0.0257
_diffrn_reflns_av_sigmaI/netI     0.0197
_diffrn_reflns_theta_min     2.82
_diffrn_reflns_theta_max     25.00
_diffrn_reflns_theta_full     25.00
_diffrn_measured_fraction_theta_max     0.990
_diffrn_measured_fraction_theta_full     0.990
_diffrn_reflns_limit_h_min     -9
_diffrn_reflns_limit_h_max     9
_diffrn_reflns_limit_k_min     -10
_diffrn_reflns_limit_k_max     8
_diffrn_reflns_limit_l_min     -11
_diffrn_reflns_limit_l_max     11
_diffrn_standards_number     9957
_diffrn_standards_interval_count     ?
_diffrn_standards_interval_time     ?
_diffrn_standards_decay_%     ?
_refine_special_details
;
Refinement of <i>F</i>^2^ against ALL reflections. The weighted <i>R</i>-factor
<i>wR</i> and goodness of fit <i>S</i> are based on <i>F</i>^2^, conventional
<i>R</i>-factors <i>R</i> are based on <i>F</i>, with <i>F</i> set to zero for
negative <i>F</i>^2^. The threshold expression of <i>F</i>^2^ >
\s(<i>F</i>^2^) is used only for calculating <i>R</i>-factors(gt) <i>etc</i>.
and is not relevant to the choice of reflections for refinement.
<i>R</i>-factors based on <i>F</i>^2^ are statistically about twice as large
as those based on <i>F</i>, and <i>R</i>- factors based on ALL data will be
even larger.
;
_reflns_number_total     2191
_reflns_number_gt     2157
_reflns_threshold_expression     I>2sigma(I)
_refine_ls_structure_factor_coef     Fsqd
_refine_ls_matrix_type     full
_refine_ls_R_factor_all     0.0426
_refine_ls_R_factor_gt     0.0416
_refine_ls_wR_factor_gt     0.0988
_refine_ls_wR_factor_ref     0.0995
_refine_ls_goodness_of_fit_ref     1.131
_refine_ls_restrained_S_all     1.131
_refine_ls_number_reflns     2191
_refine_ls_number_parameters     174
_refine_ls_number_restraints     0
_refine_ls_hydrogen_treatment     constr
_refine_ls_weighting_scheme     calc
_refine_ls_weighting_details
         'calc w=1/[\s^2^(Fo^2^)+(0.0406P)^2^+0.3106P] where P=(Fo^2^+2Fc^2^)/3'
_atom_sites_solution_hydrogens     geom
_atom_sites_solution_primary     direct
_atom_sites_solution_secondary     difmap
_refine_ls_shift/su_max     0.000
_refine_ls_shift/su_mean     0.000
_refine_diff_density_max     0.209
_refine_diff_density_min     -0.229
_refine_ls_extinction_method     none
_refine_ls_extinction_coef     ?
loop_
    _atom_type_symbol
    _atom_type_description
    _atom_type_scat_dispersion_real
    _atom_type_scat_dispersion_imag
    _atom_type_scat_source
    'C' 'C' 0.0033 0.0016
                         'International Tables Vol C Tables 4.2.6.8 and 6.1.1.4'
    'H' 'H' 0.0000 0.0000
                         'International Tables Vol C Tables 4.2.6.8 and 6.1.1.4'
    'N' 'N' 0.0061 0.0033
                         'International Tables Vol C Tables 4.2.6.8 and 6.1.1.4'
    'O' 'O' 0.0106 0.0060
                         'International Tables Vol C Tables 4.2.6.8 and 6.1.1.4'
_computing_data_collection     'Crystalclear (Rigaku, 2006)'
_computing_cell_refinement     'Crystalclear (Rigaku, 2006)'
_computing_data_reduction     'Crystalclear (Rigaku, 2006)'
_computing_structure_solution     'SHELXS97 (Sheldrick, 2008)'
_computing_structure_refinement     'SHELXL97 (Sheldrick, 2008)'
_computing_molecular_graphics     'DIAMOND (Brandenburg, 1998)'
_computing_publication_material     'SHELXL97 (Sheldrick, 2008)'
loop_
    _atom_site_type_symbol
    _atom_site_label
    _atom_site_fract_x
    _atom_site_fract_y
    _atom_site_fract_z
    _atom_site_U_iso_or_equiv
    _atom_site_adp_type
    _atom_site_calc_flag
    _atom_site_refinement_flags
    _atom_site_occupancy
    _atom_site_symmetry_multiplicity
    _atom_site_disorder_assembly
    _atom_site_disorder_group
    O O2 0.31603(15) 0.52993(14) 0.35282(11) 0.0247(3) Uani d . 1 1 . .
    N N1 0.26193(16) 0.31399(15) 0.30730(12) 0.0180(3) Uani d . 1 1 . .
    C C12 0.3026(2) 0.13741(18) 0.31299(14) 0.0178(3) Uani d . 1 1 . .
    H H12 0.4075 0.0812 0.3627 0.021 Uiso calc R 1 1 . .
    C C5 0.15437(19) 0.51234(18) 0.12014(14) 0.0178(3) Uani d . 1 1 . .
    C C9 0.10493(19) 0.42530(18) 0.24012(14) 0.0182(3) Uani d . 1 1 . .
    H H9 0.0535 0.3566 0.2071 0.022 Uiso calc R 1 1 . .
    C C6 0.0277(2) 0.67950(19) 0.12237(14) 0.0188(3) Uani d . 1 1 . .
    C C10 0.3582(2) 0.38022(19) 0.36131(14) 0.0191(3) Uani d . 1 1 . .
    C C4 0.2976(2) 0.4435(2) 0.01256(15) 0.0221(3) Uani d . 1 1 . .
    H H4 0.3821 0.3311 0.0095 0.027 Uiso calc R 1 1 . .
    C C7 -0.1091(2) 0.72363(19) 0.24640(15) 0.0199(3) Uani d . 1 1 . .
    C C11 0.5168(2) 0.2668(2) 0.43334(16) 0.0245(4) Uani d . 1 1 . .
    H H11A 0.5711 0.3301 0.4669 0.037 Uiso calc R 1 1 . .
    H H11B 0.6092 0.1799 0.3720 0.037 Uiso calc R 1 1 . .
    H H11C 0.4709 0.2182 0.5069 0.037 Uiso calc R 1 1 . .
    C C1 0.0406(2) 0.7826(2) 0.01944(15) 0.0226(3) Uani d . 1 1 . .
    H H1 -0.0454 0.8945 0.0219 0.027 Uiso calc R 1 1 . .
    C C16 0.1404(2) 0.10622(19) 0.38594(15) 0.0222(3) Uani d . 1 1 . .
    H H16A 0.1517 0.0863 0.4801 0.027 Uiso calc R 1 1 . .
    H H16B 0.0218 0.2016 0.3793 0.027 Uiso calc R 1 1 . .
    C C13 0.3576(2) 0.04558(19) 0.17613(14) 0.0205(3) Uani d . 1 1 . .
    H H13A 0.2763 0.1118 0.1132 0.025 Uiso calc R 1 1 . .
    H H13B 0.4852 0.0175 0.1386 0.025 Uiso calc R 1 1 . .
    C C3 0.3120(2) 0.5459(2) -0.09033(15) 0.0245(4) Uani d . 1 1 . .
    H H3 0.4079 0.5014 -0.1624 0.029 Uiso calc R 1 1 . .
    C C14 0.3337(2) -0.11046(19) 0.21048(15) 0.0227(3) Uani d . 1 1 . .
    H H14A 0.4397 -0.1927 0.2482 0.027 Uiso calc R 1 1 . .
    H H14B 0.3200 -0.1595 0.1313 0.027 Uiso calc R 1 1 . .
    C C2 0.1849(2) 0.7143(2) -0.08713(15) 0.0251(4) Uani d . 1 1 . .
    H H2 0.1969 0.7811 -0.1566 0.030 Uiso calc R 1 1 . .
    C C8 -0.0572(2) 0.56929(19) 0.32894(15) 0.0223(3) Uani d . 1 1 . .
    H H8A -0.1624 0.5451 0.3517 0.027 Uiso calc R 1 1 . .
    H H8B -0.0181 0.5849 0.4113 0.027 Uiso calc R 1 1 . .
    C C15 0.1556(2) -0.04907(19) 0.31440(16) 0.0242(4) Uani d . 1 1 . .
    H H15A 0.1640 -0.1346 0.3782 0.029 Uiso calc R 1 1 . .
    H H15B 0.0478 -0.0206 0.2704 0.029 Uiso calc R 1 1 . .
    O O1 -0.24001(15) 0.85977(14) 0.27869(11) 0.0280(3) Uani d . 1 1 . .
loop_
    _atom_site_aniso_label
    _atom_site_aniso_U_11
    _atom_site_aniso_U_22
    _atom_site_aniso_U_33
    _atom_site_aniso_U_12
    _atom_site_aniso_U_13
    _atom_site_aniso_U_23
    O2 0.0310(6) 0.0181(7) 0.0266(6) -0.0122(5) -0.0055(5) 0.0010(4)
    N1 0.0186(6) 0.0145(7) 0.0187(6) -0.0058(5) -0.0023(5) 0.0003(5)
    C12 0.0196(7) 0.0130(8) 0.0187(7) -0.0058(6) -0.0016(6) 0.0001(6)
    C5 0.0174(7) 0.0187(8) 0.0181(7) -0.0083(6) -0.0052(5) 0.0009(6)
    C9 0.0168(7) 0.0159(8) 0.0192(7) -0.0055(6) -0.0011(5) -0.0003(6)
    C6 0.0187(7) 0.0180(8) 0.0213(7) -0.0083(6) -0.0072(6) 0.0007(6)
    C10 0.0206(7) 0.0199(9) 0.0154(7) -0.0089(6) 0.0008(5) -0.0016(6)
    C4 0.0209(7) 0.0201(9) 0.0225(8) -0.0071(6) -0.0021(6) -0.0006(6)
    C7 0.0164(7) 0.0190(9) 0.0235(8) -0.0063(6) -0.0054(6) -0.0029(6)
    C11 0.0248(8) 0.0229(9) 0.0271(8) -0.0108(7) -0.0072(6) -0.0002(6)
    C1 0.0235(8) 0.0192(8) 0.0266(8) -0.0096(6) -0.0092(6) 0.0030(6)
    C16 0.0236(8) 0.0196(9) 0.0212(7) -0.0092(7) 0.0017(6) -0.0008(6)
    C13 0.0188(7) 0.0199(9) 0.0192(7) -0.0061(6) -0.0007(6) -0.0021(6)
    C3 0.0239(8) 0.0313(10) 0.0192(8) -0.0136(7) -0.0019(6) 0.0000(6)
    C14 0.0220(8) 0.0186(9) 0.0255(8) -0.0071(7) -0.0032(6) -0.0044(6)
    C2 0.0306(8) 0.0299(10) 0.0211(8) -0.0181(8) -0.0091(6) 0.0079(6)
    C8 0.0189(7) 0.0206(9) 0.0218(8) -0.0051(6) 0.0008(6) -0.0015(6)
    C15 0.0235(8) 0.0183(9) 0.0304(8) -0.0098(7) -0.0010(6) -0.0012(6)
    O1 0.0219(6) 0.0211(7) 0.0327(6) -0.0026(5) -0.0025(5) -0.0031(5)
_geom_special_details
;
All e.s.d.'s (except the e.s.d. in the dihedral angle between two l.s. planes)
are estimated using the full covariance matrix. The cell e.s.d.'s are taken
into account individually in the estimation of e.s.d.'s in distances, angles
and torsion angles; correlations between e.s.d.'s in cell parameters are only
used when they are defined by crystal symmetry. An approximate (isotropic)
treatment of cell e.s.d.'s is used for estimating e.s.d.'s involving l.s.
planes.
;
loop_
    _geom_bond_atom_site_label_1
    _geom_bond_atom_site_label_2
    _geom_bond_site_symmetry_2
    _geom_bond_distance
    _geom_bond_publ_flag
    O2 C10 . 1.2334(19) ?
    N1 C10 . 1.3571(19) ?
    N1 C9 . 1.4687(19) ?
    N1 C12 . 1.470(2) ?
    C12 C13 . 1.532(2) ?
    C12 C16 . 1.548(2) ?
    C12 H12 . 0.9800 ?
    C5 C6 . 1.386(2) ?
    C5 C4 . 1.391(2) ?
    C5 C9 . 1.520(2) ?
    C9 C8 . 1.551(2) ?
    C9 H9 . 0.9800 ?
    C6 C1 . 1.391(2) ?
    C6 C7 . 1.476(2) ?
    C10 C11 . 1.511(2) ?
    C4 C3 . 1.390(2) ?
    C4 H4 . 0.9300 ?
    C7 O1 . 1.2196(19) ?
    C7 C8 . 1.514(2) ?
    C11 H11A . 0.9600 ?
    C11 H11B . 0.9600 ?
    C11 H11C . 0.9600 ?
    C1 C2 . 1.389(2) ?
    C1 H1 . 0.9300 ?
    C16 C15 . 1.541(2) ?
    C16 H16A . 0.9700 ?
    C16 H16B . 0.9700 ?
    C13 C14 . 1.523(2) ?
    C13 H13A . 0.9700 ?
    C13 H13B . 0.9700 ?
    C3 C2 . 1.394(2) ?
    C3 H3 . 0.9300 ?
    C14 C15 . 1.539(2) ?
    C14 H14A . 0.9700 ?
    C14 H14B . 0.9700 ?
    C2 H2 . 0.9300 ?
    C8 H8A . 0.9700 ?
    C8 H8B . 0.9700 ?
    C15 H15A . 0.9700 ?
    C15 H15B . 0.9700 ?
loop_
    _geom_angle_atom_site_label_1
    _geom_angle_atom_site_label_2
    _geom_angle_atom_site_label_3
    _geom_angle_site_symmetry_1
    _geom_angle_site_symmetry_3
    _geom_angle
    _geom_angle_publ_flag
    C10 N1 C9 . . 118.39(12) ?
    C10 N1 C12 . . 124.30(12) ?
    C9 N1 C12 . . 117.30(12) ?
    N1 C12 C13 . . 114.87(12) ?
    N1 C12 C16 . . 114.41(12) ?
    C13 C12 C16 . . 105.21(12) ?
    N1 C12 H12 . . 107.3 ?
    C13 C12 H12 . . 107.3 ?
    C16 C12 H12 . . 107.3 ?
    C6 C5 C4 . . 120.02(14) ?
    C6 C5 C9 . . 111.41(13) ?
    C4 C5 C9 . . 128.47(14) ?
    N1 C9 C5 . . 115.14(12) ?
    N1 C9 C8 . . 115.99(12) ?
    C5 C9 C8 . . 103.95(12) ?
    N1 C9 H9 . . 107.1 ?
    C5 C9 H9 . . 107.1 ?
    C8 C9 H9 . . 107.1 ?
    C5 C6 C1 . . 121.56(14) ?
    C5 C6 C7 . . 110.07(13) ?
    C1 C6 C7 . . 128.36(14) ?
    O2 C10 N1 . . 120.77(14) ?
    O2 C10 C11 . . 120.75(13) ?
    N1 C10 C11 . . 118.48(13) ?
    C3 C4 C5 . . 118.77(15) ?
    C3 C4 H4 . . 120.6 ?
    C5 C4 H4 . . 120.6 ?
    O1 C7 C6 . . 126.77(15) ?
    O1 C7 C8 . . 125.44(14) ?
    C6 C7 C8 . . 107.79(13) ?
    C10 C11 H11A . . 109.5 ?
    C10 C11 H11B . . 109.5 ?
    H11A C11 H11B . . 109.5 ?
    C10 C11 H11C . . 109.5 ?
    H11A C11 H11C . . 109.5 ?
    H11B C11 H11C . . 109.5 ?
    C2 C1 C6 . . 118.40(15) ?
    C2 C1 H1 . . 120.8 ?
    C6 C1 H1 . . 120.8 ?
    C15 C16 C12 . . 105.69(12) ?
    C15 C16 H16A . . 110.6 ?
    C12 C16 H16A . . 110.6 ?
    C15 C16 H16B . . 110.6 ?
    C12 C16 H16B . . 110.6 ?
    H16A C16 H16B . . 108.7 ?
    C14 C13 C12 . . 102.50(12) ?
    C14 C13 H13A . . 111.3 ?
    C12 C13 H13A . . 111.3 ?
    C14 C13 H13B . . 111.3 ?
    C12 C13 H13B . . 111.3 ?
    H13A C13 H13B . . 109.2 ?
    C4 C3 C2 . . 120.98(15) ?
    C4 C3 H3 . . 119.5 ?
    C2 C3 H3 . . 119.5 ?
    C13 C14 C15 . . 104.59(12) ?
    C13 C14 H14A . . 110.8 ?
    C15 C14 H14A . . 110.8 ?
    C13 C14 H14B . . 110.8 ?
    C15 C14 H14B . . 110.8 ?
    H14A C14 H14B . . 108.9 ?
    C1 C2 C3 . . 120.27(15) ?
    C1 C2 H2 . . 119.9 ?
    C3 C2 H2 . . 119.9 ?
    C7 C8 C9 . . 106.08(12) ?
    C7 C8 H8A . . 110.5 ?
    C9 C8 H8A . . 110.5 ?
    C7 C8 H8B . . 110.5 ?
    C9 C8 H8B . . 110.5 ?
    H8A C8 H8B . . 108.7 ?
    C14 C15 C16 . . 105.85(12) ?
    C14 C15 H15A . . 110.6 ?
    C16 C15 H15A . . 110.6 ?
    C14 C15 H15B . . 110.6 ?
    C16 C15 H15B . . 110.6 ?
    H15A C15 H15B . . 108.7 ?
loop_
    _geom_torsion_atom_site_label_1
    _geom_torsion_atom_site_label_2
    _geom_torsion_atom_site_label_3
    _geom_torsion_atom_site_label_4
    _geom_torsion_site_symmetry_1
    _geom_torsion_site_symmetry_2
    _geom_torsion_site_symmetry_3
    _geom_torsion_site_symmetry_4
    _geom_torsion
    _geom_torsion_publ_flag
    C10 N1 C12 C13 . . . . -118.48(15) ?
    C9 N1 C12 C13 . . . . 62.40(16) ?
    C10 N1 C12 C16 . . . . 119.67(15) ?
    C9 N1 C12 C16 . . . . -59.45(16) ?
    C10 N1 C9 C5 . . . . 60.63(17) ?
    C12 N1 C9 C5 . . . . -120.20(14) ?
    C10 N1 C9 C8 . . . . -61.05(17) ?
    C12 N1 C9 C8 . . . . 118.12(14) ?
    C6 C5 C9 N1 . . . . -135.65(13) ?
    C4 C5 C9 N1 . . . . 48.1(2) ?
    C6 C5 C9 C8 . . . . -7.66(16) ?
    C4 C5 C9 C8 . . . . 176.08(14) ?
    C4 C5 C6 C1 . . . . -0.7(2) ?
    C9 C5 C6 C1 . . . . -177.28(13) ?
    C4 C5 C6 C7 . . . . -179.41(12) ?
    C9 C5 C6 C7 . . . . 3.98(16) ?
    C9 N1 C10 O2 . . . . -0.8(2) ?
    C12 N1 C10 O2 . . . . -179.91(12) ?
    C9 N1 C10 C11 . . . . 178.57(12) ?
    C12 N1 C10 C11 . . . . -0.5(2) ?
    C6 C5 C4 C3 . . . . 1.0(2) ?
    C9 C5 C4 C3 . . . . 176.96(14) ?
    C5 C6 C7 O1 . . . . -179.07(14) ?
    C1 C6 C7 O1 . . . . 2.3(2) ?
    C5 C6 C7 C8 . . . . 1.59(16) ?
    C1 C6 C7 C8 . . . . -177.04(14) ?
    C5 C6 C1 C2 . . . . -0.1(2) ?
    C7 C6 C1 C2 . . . . 178.36(14) ?
    N1 C12 C16 C15 . . . . 147.25(12) ?
    C13 C12 C16 C15 . . . . 20.25(16) ?
    N1 C12 C13 C14 . . . . -163.79(12) ?
    C16 C12 C13 C14 . . . . -37.07(15) ?
    C5 C4 C3 C2 . . . . -0.6(2) ?
    C12 C13 C14 C15 . . . . 39.78(15) ?
    C6 C1 C2 C3 . . . . 0.6(2) ?
    C4 C3 C2 C1 . . . . -0.2(2) ?
    O1 C7 C8 C9 . . . . 174.40(14) ?
    C6 C7 C8 C9 . . . . -6.25(16) ?
    N1 C9 C8 C7 . . . . 135.64(13) ?
    C5 C9 C8 C7 . . . . 8.18(15) ?
    C13 C14 C15 C16 . . . . -27.47(16) ?
    C12 C16 C15 C14 . . . . 4.32(16) ?
_iucr_refine_instructions_details
;
TITL shelxl in P-1
CELL 0.71073   8.1539   8.9944  10.0840  87.969  81.294  63.151
ZERR    2.00   0.0016   0.0018   0.0020   0.030   0.030   0.030
LATT 1
SFAC C  H  N  O
UNIT 32 38 2 4
omit 1 2 1
omit -2 4 2
omit -1 -3 1
omit -3 4 2
omit -3 -6 1
OMIT  -2.00  50.00
L.S. 4
ACTA
BOND $H
FMAP 2
PLAN 5
twin
Htab
conf
WGHT    0.040600    0.310600
BASF   0.48256
FVAR       9.25375
MOLE 1
O2    4    0.316030    0.529925    0.352825    11.00000    0.03100    0.01813 =
         0.02659    0.00100   -0.00553   -0.01225
N1    3    0.261934    0.313995    0.307303    11.00000    0.01856    0.01455 =
         0.01874    0.00029   -0.00233   -0.00584
C12   1    0.302565    0.137412    0.312991    11.00000    0.01955    0.01302 =
         0.01867    0.00010   -0.00163   -0.00576
AFIX  13
H12   2    0.407535    0.081234    0.362697    11.00000   -1.20000
AFIX   0
C5    1    0.154373    0.512343    0.120141    11.00000    0.01737    0.01874 =
         0.01814    0.00088   -0.00518   -0.00827
C9    1    0.104931    0.425301    0.240117    11.00000    0.01679    0.01590 =
         0.01915   -0.00026   -0.00113   -0.00552
AFIX  13
H9    2    0.053470    0.356578    0.207071    11.00000   -1.20000
AFIX   0
C6    1    0.027687    0.679504    0.122370    11.00000    0.01872    0.01796 =
         0.02128    0.00075   -0.00718   -0.00835
C10   1    0.358163    0.380223    0.361312    11.00000    0.02060    0.01985 =
         0.01542   -0.00158    0.00082   -0.00893
C4    1    0.297582    0.443513    0.012558    11.00000    0.02093    0.02008 =
         0.02246   -0.00060   -0.00208   -0.00706
AFIX  43
H4    2    0.382098    0.331074    0.009536    11.00000   -1.20000
AFIX   0
C7    1   -0.109069    0.723630    0.246404    11.00000    0.01643    0.01896 =
         0.02346   -0.00286   -0.00539   -0.00631
C11   1    0.516810    0.266753    0.433338    11.00000    0.02481    0.02292 =
         0.02712   -0.00024   -0.00719   -0.01079
AFIX 137
H11A  2    0.571137    0.330054    0.466877    11.00000   -1.50000
H11B  2    0.609225    0.179908    0.372040    11.00000   -1.50000
H11C  2    0.470890    0.218184    0.506872    11.00000   -1.50000
AFIX   0
C1    1    0.040589    0.782562    0.019438    11.00000    0.02355    0.01923 =
         0.02660    0.00303   -0.00924   -0.00956
AFIX  43
H1    2   -0.045396    0.894514    0.021921    11.00000   -1.20000
AFIX   0
C16   1    0.140372    0.106222    0.385935    11.00000    0.02359    0.01958 =
         0.02122   -0.00083    0.00172   -0.00924
AFIX  23
H16A  2    0.151652    0.086319    0.480060    11.00000   -1.20000
H16B  2    0.021807    0.201551    0.379344    11.00000   -1.20000
AFIX   0
C13   1    0.357583    0.045577    0.176134    11.00000    0.01880    0.01988 =
         0.01920   -0.00214   -0.00065   -0.00611
AFIX  23
H13A  2    0.276250    0.111807    0.113219    11.00000   -1.20000
H13B  2    0.485248    0.017518    0.138570    11.00000   -1.20000
AFIX   0
C3    1    0.312020    0.545891   -0.090330    11.00000    0.02388    0.03128 =
         0.01916    0.00003   -0.00185   -0.01357
AFIX  43
H3    2    0.407854    0.501434   -0.162383    11.00000   -1.20000
AFIX   0
C14   1    0.333701   -0.110457    0.210481    11.00000    0.02195    0.01861 =
         0.02549   -0.00441   -0.00322   -0.00715
AFIX  23
H14A  2    0.439683   -0.192729    0.248193    11.00000   -1.20000
H14B  2    0.320009   -0.159471    0.131290    11.00000   -1.20000
AFIX   0
C2    1    0.184947    0.714273   -0.087128    11.00000    0.03060    0.02989 =
         0.02108    0.00794   -0.00911   -0.01815
AFIX  43
H2    2    0.196920    0.781121   -0.156646    11.00000   -1.20000
AFIX   0
C8    1   -0.057170    0.569288    0.328939    11.00000    0.01895    0.02061 =
         0.02176   -0.00146    0.00081   -0.00506
AFIX  23
H8A   2   -0.162365    0.545121    0.351677    11.00000   -1.20000
H8B   2   -0.018066    0.584932    0.411338    11.00000   -1.20000
AFIX   0
C15   1    0.155569   -0.049065    0.314402    11.00000    0.02350    0.01825 =
         0.03038   -0.00118   -0.00103   -0.00980
AFIX  23
H15A  2    0.164032   -0.134614    0.378184    11.00000   -1.20000
H15B  2    0.047830   -0.020600    0.270406    11.00000   -1.20000
AFIX   0
O1    4   -0.240008    0.859768    0.278691    11.00000    0.02190    0.02107 =
         0.03266   -0.00313   -0.00246   -0.00259
HKLF 4
REM  shelxl in P-1
REM R1 =  0.0416 for   2157 Fo > 4sig(Fo)  and  0.0426 for all   2191 data
REM    174 parameters refined using      0 restraints
END
WGHT      0.0406      0.3106
REM Highest difference peak  0.209,  deepest hole -0.229,  1-sigma level  0.043
Q1    1   0.0269  0.4887  0.2874  11.00000  0.05    0.21
Q2    1   0.1138  0.6136  0.1452  11.00000  0.05    0.17
Q3    1   0.3281  0.1034  0.2411  11.00000  0.05    0.17
Q4    1   0.1948  0.3661  0.2810  11.00000  0.05    0.16
Q5    1   0.1511  0.4721  0.1828  11.00000  0.05    0.16
;
data_global
_journal_date_recd_electronic     2012-01-26
_journal_date_accepted     2012-02-10
_journal_name_full     'Acta Crystallographica, Section E'
_journal_year     2012
_journal_volume     68
_journal_issue      4
_journal_page_first     o958
_journal_page_last     o958
_journal_paper_category     QO
_journal_paper_doi     10.1107/S160053681200606X
_journal_coeditor_code     HG5169
_publ_contact_author_name     'Sheridan, Helen'
_publ_contact_author_address
;
Drug Discovery Group, School of Pharmacy and Pharmaceutical Sciences,
Trinity College Dublin,
Dublin 2,
Ireland
;
_publ_contact_author_email     'hsheridn@tcd.ie'
_publ_contact_author_fax     '00353-01-8962810'
_publ_contact_author_phone     '00353-01-8962828'
_publ_section_title
;
<i>N</i>-Cyclopentyl-<i>N</i>-(3-oxo-2,3-dihydro-1<i>H</i>-inden-1-yl)acetamide
;
loop_
    _publ_author_name
    _publ_author_footnote
    _publ_author_address
    'Zhang, Tao' .
;
Drug Discovery Group,
School of Pharmacy and Pharmaceutical Sciences,
Trinity College Dublin,
Dublin 2,
Ireland
Trino Therapeutics Ltd,
Unit 2.5 The Tower,
Trinity Technology & Enterprise Campus,
Pearse Street,
Dublin 2, Ireland
;
    'McCabe, Tom' .
;
School of Chemistry,
Trinity College Dublin,
Dublin 2,
Ireland
;
    'Marzec, Bartosz' .
;
School of Chemistry,
Trinity College Dublin,
Dublin 2,
Ireland
;
    'Frankish, Neil' .
;
Drug Discovery Group,
School of Pharmacy and Pharmaceutical Sciences,
Trinity College Dublin,
Dublin 2,
Ireland
;
    'Sheridan, Helen' .
;
Drug Discovery Group,
School of Pharmacy and Pharmaceutical Sciences,
Trinity College Dublin,
Dublin 2,
Ireland
;
