# Supplementary material for: N-Cyclo­pentyl-N-(3-oxo-2,3-dihydro-1H-inden-1-yl)acetamide
Source: Acta Crystallogr Sect E Struct Rep Online. 2012 Mar 3;68(Pt 4):o958. doi: 10.1107/S160053681200606X (PMC3343937; doi:10.1107/S160053681200606X)
Supplement: Supplementary file 2 [file e-68-0o958-Isup2.hkl]

# 
# h,k,l, Fc-squared, Fo-squared, sigma(Fo-squared) and status flag 
# 
data_I
_shelx_title ' shelxl in P-1' 
_shelx_refln_list_code          4 
_shelx_F_calc_maximum      111.85 
_exptl_crystal_F_000       276.00 
_reflns_d_resolution_high  0.8410 
 
loop_ 
 _symmetry_equiv_pos_as_xyz 
 'x, y, z' 
 '-x, -y, -z' 
 
_cell_length_a     8.1539 
_cell_length_b     8.9944 
_cell_length_c    10.0840 
_cell_angle_alpha  87.969 
_cell_angle_beta   81.294 
_cell_angle_gamma  63.151 
 
_shelx_F_squared_multiplier     1.000 
 
loop_ 
 _refln_index_h 
 _refln_index_k 
 _refln_index_l 
 _refln_F_squared_calc 
 _refln_F_squared_meas 
 _refln_F_squared_sigma 
 _refln_observed_status 
   1   0   0      571.71      437.57     10.14 o 
   2   0   0     1040.63      967.00      2.61 o 
   3   0   0      458.52      443.30      4.61 o 
   4   0   0       21.21       17.42      0.81 o 
   5   0   0      311.59      321.22      3.39 o 
   6   0   0      169.45      164.12     10.16 o 
   7   0   0        5.63        5.12      0.73 o 
   8   0   0        0.00        1.44      0.88 o 
  -8   1   0        3.94        4.78      1.29 o 
  -7   1   0      279.60      280.66      8.02 o 
  -6   1   0       47.37       49.38      1.67 o 
  -5   1   0      126.41      130.22      2.28 o 
  -4   1   0       50.69       49.45      1.78 o 
  -3   1   0      477.18      462.65      5.77 o 
  -2   1   0        0.02        1.35      0.11 o 
  -1   1   0      288.73      266.29      2.80 o 
   1   1   0     1508.49     1171.72      3.91 o 
   2   1   0       15.67       13.51      0.27 o 
   3   1   0       61.54       51.57      0.91 o 
   4   1   0      101.14       98.59      1.66 o 
   5   1   0      100.72      101.60      1.16 o 
   6   1   0       74.00       71.44      3.15 o 
   7   1   0      232.36      229.27      5.20 o 
   8   1   0       78.17       76.99      1.65 o 
  -7   2   0       29.28       29.69      1.79 o 
  -6   2   0       40.27       37.51      1.29 o 
  -5   2   0       21.83       19.93      1.14 o 
  -4   2   0      589.25      604.33      7.29 o 
  -3   2   0        4.09        6.84      0.24 o 
  -2   2   0      379.59      397.57      5.57 o 
  -1   2   0        9.45        8.01      0.51 o 
   0   2   0      224.00      206.16      0.89 o 
   2   2   0      658.27      617.74      4.53 o 
   3   2   0     1305.69     1224.32      5.80 o 
   4   2   0      248.03      251.03      6.43 o 
   5   2   0      180.02      178.81      5.94 o 
   6   2   0      163.04      169.27      4.53 o 
   7   2   0        2.67        3.51      0.28 o 
   8   2   0       87.28       85.20      2.91 o 
   9   2   0        0.10        0.93      0.29 o 
  -6   3   0       13.93       12.82      0.96 o 
  -5   3   0      191.39      182.36      8.18 o 
  -4   3   0        1.29        1.12      0.51 o 
  -3   3   0        5.58        6.76      0.29 o 
  -2   3   0      497.97      550.06     11.45 o 
  -1   3   0      278.67      293.26      2.73 o 
   0   3   0      345.11      350.08      1.12 o 
   1   3   0      254.52      241.78      1.14 o 
   2   3   0      199.50      194.71      2.37 o 
   3   3   0      626.26      606.91      7.11 o 
   4   3   0        4.87        4.66      0.55 o 
   5   3   0        5.27        7.63      0.36 o 
   6   3   0      168.96      177.90      2.77 o 
   7   3   0       59.84       63.98      1.17 o 
   8   3   0       72.00       73.27      1.65 o 
   9   3   0       35.48       36.65      0.99 o 
  -6   4   0        4.14        6.15      1.59 o 
  -5   4   0       21.42       24.58      1.59 o 
  -4   4   0        0.76        1.93      0.29 o 
  -3   4   0      139.56      130.68      1.73 o 
  -2   4   0        7.28        7.21      0.68 o 
  -1   4   0       15.24       20.63      0.47 o 
   0   4   0        0.24        0.51      0.07 o 
   1   4   0        6.34        8.66      0.32 o 
   3   4   0       88.19       87.46      1.40 o 
   4   4   0       40.02       40.66      0.77 o 
   5   4   0        8.21        6.35      0.48 o 
   6   4   0      144.67      154.81      3.27 o 
   7   4   0       48.49       54.99      1.94 o 
   8   4   0        5.31        5.73      0.47 o 
   9   4   0       39.84       37.73      3.29 o 
  -5   5   0        8.05        7.06      0.56 o 
  -4   5   0        7.84        6.16      0.84 o 
  -3   5   0      265.35      265.76      6.73 o 
  -2   5   0      253.33      252.68      4.60 o 
  -1   5   0      185.37      186.57      4.33 o 
   0   5   0      520.58      600.95     11.18 o 
   1   5   0      341.57      353.90      2.41 o 
   2   5   0      256.93      267.75      2.92 o 
   3   5   0      135.44      149.10      1.10 o 
   4   5   0       23.79       24.45      0.64 o 
   5   5   0       21.55       22.66      0.86 o 
   6   5   0      173.28      162.05      5.01 o 
   7   5   0        6.39        5.89      0.61 o 
   8   5   0        6.28        5.78      0.39 o 
   9   5   0        0.83        1.19      0.35 o 
  -4   6   0       41.53       43.67      2.06 o 
  -3   6   0       24.30       24.79      1.51 o 
  -2   6   0      487.77      510.70     26.08 o 
  -1   6   0       31.76       32.52      1.62 o 
   0   6   0       12.75       11.80      0.33 o 
   1   6   0        0.37        0.43      0.18 o 
   2   6   0      137.91      138.84      1.11 o 
   3   6   0       11.34       11.57      0.67 o 
   4   6   0       90.70       96.70      1.44 o 
   5   6   0      609.38      627.95      8.81 o 
   6   6   0       85.93       88.15      1.31 o 
   7   6   0       41.28       45.47      1.30 o 
   8   6   0       93.56       95.51      2.96 o 
   9   6   0        0.35        1.41      0.25 o 
  -1   7   0       13.70       10.94      0.81 o 
   0   7   0      163.01      156.33      3.56 o 
   1   7   0       71.43       67.25      1.08 o 
   2   7   0        0.02        0.35      0.20 o 
   3   7   0       22.71       18.84      1.95 o 
   4   7   0      100.06       96.18      2.30 o 
   6   7   0      116.21      120.40      1.63 o 
   7   7   0       17.53       18.94      0.96 o 
   8   7   0       17.62       15.66      0.96 o 
   9   7   0        8.45        9.57      0.44 o 
   2   8   0       11.04        8.64      1.13 o 
   3   8   0       49.90       50.68      1.79 o 
   4   8   0      442.32      450.83      7.34 o 
   5   8   0        0.61        1.07      0.21 o 
   6   8   0       19.99       19.75      1.18 o 
   7   8   0       19.72       19.31      0.62 o 
   8   8   0       41.79       40.12      1.39 o 
   3   9   0      219.58      235.29      3.86 o 
   4   9   0       91.98       94.06      6.13 o 
   5   9   0       59.31       70.67      3.19 o 
   6   9   0      135.32      138.38      5.75 o 
   7   9   0       21.49       22.76      2.93 o 
   8   9   0       22.20       23.17      2.00 o 
   4  10   0        4.57        5.23      0.72 o 
   5  10   0       22.17       16.37      2.24 o 
   6  10   0       58.91       67.46      4.52 o 
   7  10   0        0.08        1.27      0.51 o 
  -6 -10   1        0.50        2.09      0.48 o 
  -5 -10   1       22.60       20.80      2.30 o 
  -4 -10   1       10.90       11.60      1.81 o 
  -8  -9   1       50.06       54.04      4.16 o 
  -7  -9   1       82.58       84.15      3.88 o 
  -6  -9   1        0.15        0.94      0.26 o 
  -5  -9   1        1.38        1.35      0.26 o 
  -4  -9   1       35.90       45.61      1.90 o 
  -3  -9   1      149.08      140.52      6.30 o 
  -8  -8   1       34.59       37.98      1.26 o 
  -7  -8   1       18.21       18.75      0.74 o 
  -6  -8   1       15.94       11.47      1.79 o 
  -5  -8   1       34.76       39.94      2.54 o 
  -4  -8   1        2.13        2.96      0.34 o 
  -3  -8   1        1.90        3.77      0.47 o 
  -2  -8   1       70.87       61.06      3.04 o 
  -9  -7   1        1.11        0.73      0.21 o 
  -8  -7   1        0.20        1.16      0.29 o 
  -7  -7   1       14.96       13.33      0.65 o 
  -6  -7   1       89.56       95.92      1.48 o 
  -5  -7   1       67.32       67.55      0.71 o 
  -4  -7   1        2.10        3.37      1.85 o 
  -3  -7   1        2.75        2.85      0.69 o 
  -2  -7   1      166.61      165.60      2.44 o 
  -1  -7   1      443.51      405.18      5.39 o 
   0  -7   1       31.24       31.98      1.08 o 
   1  -7   1       11.61       18.30      3.16 o 
   2  -7   1       53.49       23.67      4.73 o 
  -9  -6   1       18.88       17.42      0.91 o 
  -8  -6   1       93.03       95.31      3.02 o 
  -7  -6   1       18.07       19.50      0.85 o 
  -6  -6   1       24.36       27.15      0.91 o 
  -5  -6   1      272.68      291.65      4.18 o 
  -4  -6   1       30.65       32.06      1.32 o 
  -2  -6   1       12.48       15.18      1.56 o 
  -1  -6   1        3.19        2.22      0.19 o 
   0  -6   1      106.12       96.46      2.85 o 
   1  -6   1       11.82        9.69      0.89 o 
   2  -6   1      132.33      124.45      3.18 o 
   3  -6   1        1.69        2.61      0.29 o 
   4  -6   1      109.21      103.92      4.12 o 
  -9  -5   1        0.06        1.22      0.22 o 
  -8  -5   1        0.00        1.15      0.30 o 
  -7  -5   1      135.66      132.86      2.09 o 
  -6  -5   1        5.47        4.81      0.77 o 
  -5  -5   1        0.05        1.25      0.17 o 
  -4  -5   1        5.40        5.41      0.41 o 
  -3  -5   1      127.10      142.86      1.64 o 
  -2  -5   1      211.76      229.61      6.14 o 
  -1  -5   1      679.88      743.55     19.71 o 
   0  -5   1        5.38        6.87      0.32 o 
   1  -5   1       45.47       47.30      1.74 o 
   2  -5   1       93.34       95.68      1.61 o 
   3  -5   1       57.80       69.24      2.76 o 
   4  -5   1      157.09      158.25      2.84 o 
   5  -5   1        3.32        3.15      1.06 o 
  -9  -4   1       48.52       45.16      2.37 o 
  -8  -4   1       22.61       25.49      1.47 o 
  -7  -4   1       18.60       20.03      1.05 o 
  -6  -4   1        0.07        0.96      0.21 o 
  -5  -4   1      269.24      276.12      2.42 o 
  -4  -4   1       37.73       38.56      1.80 o 
  -3  -4   1      377.38      380.28      4.81 o 
  -2  -4   1      274.71      282.92      0.78 o 
  -1  -4   1        1.00        2.94      0.28 o 
   0  -4   1      458.58      521.80      5.00 o 
   1  -4   1        0.09        0.35      0.16 o 
   2  -4   1      208.93      215.28      5.62 o 
   3  -4   1      236.85      243.42      2.87 o 
   4  -4   1       47.08       47.27      2.11 o 
   5  -4   1        0.38        1.35      0.94 o 
   6  -4   1        4.61        5.26      1.01 o 
  -9  -3   1      305.89      316.10      5.26 o 
  -8  -3   1        3.34        2.49      0.43 o 
  -7  -3   1       78.94       84.93      1.60 o 
  -6  -3   1       24.73       24.47      0.96 o 
  -5  -3   1       46.18       44.33      1.10 o 
  -4  -3   1      527.49      551.20      6.39 o 
  -3  -3   1       32.70       29.15      0.76 o 
  -2  -3   1       39.22       45.63      1.27 o 
   0  -3   1       16.93       17.28      0.34 o 
   1  -3   1        5.02        6.46      0.24 o 
   2  -3   1      107.26      125.49      2.51 o 
   3  -3   1       24.33       28.33      1.02 o 
   4  -3   1       41.30       39.32      1.16 o 
   5  -3   1       71.12       68.42      2.82 o 
   6  -3   1       52.84       52.43      2.61 o 
   7  -3   1       27.07       27.32      2.79 o 
  -9  -2   1       20.09       18.36      0.89 o 
  -8  -2   1       30.56       32.85      1.25 o 
  -7  -2   1       25.83       28.21      1.19 o 
  -6  -2   1       77.95       75.05      2.57 o 
  -5  -2   1      888.28      938.70      6.77 o 
  -4  -2   1       39.51       34.92      0.88 o 
  -3  -2   1       69.36       68.99      1.27 o 
  -2  -2   1      774.05      740.16      7.83 o 
  -1  -2   1       89.74       94.76      1.02 o 
   0  -2   1      209.93      199.41      2.33 o 
   1  -2   1     2018.35     1924.72     15.96 o 
   2  -2   1       33.88       30.36      0.73 o 
   3  -2   1       20.39       19.77      1.01 o 
   4  -2   1        2.12        3.42      0.23 o 
   5  -2   1       25.77       23.33      0.96 o 
   6  -2   1      235.52      226.43      7.37 o 
   7  -2   1       33.09       33.88      1.79 o 
  -8  -1   1       57.45       55.74      1.54 o 
  -7  -1   1        7.24        6.85      0.74 o 
  -6  -1   1       50.89       52.41      1.70 o 
  -5  -1   1       35.64       29.42      1.01 o 
  -4  -1   1       83.89       84.64      1.76 o 
  -2  -1   1      208.83      196.14      2.22 o 
  -1  -1   1       14.34       23.38      0.37 o 
   0  -1   1      161.09      147.77      1.22 o 
   1  -1   1     3020.62     2638.07     12.50 o 
   2  -1   1       39.94       42.01      0.73 o 
   3  -1   1        0.02        1.32      0.24 o 
   4  -1   1       27.06       28.45      1.36 o 
   5  -1   1       14.10       13.22      0.87 o 
   6  -1   1       70.80       67.00      3.49 o 
   7  -1   1      299.63      291.89     10.26 o 
   8  -1   1       15.94       17.61      0.76 o 
  -8   0   1        1.32        2.98      0.44 o 
  -7   0   1       63.60       67.28      1.67 o 
  -6   0   1        9.54       10.08      0.52 o 
  -5   0   1      167.10      173.88      2.33 o 
  -4   0   1      279.61      283.21      4.55 o 
  -3   0   1      384.12      400.27      3.63 o 
  -2   0   1      553.25      488.94      6.36 o 
  -1   0   1     4679.34     4316.87     15.94 o 
   1   0   1      819.61      727.59      5.87 o 
   2   0   1      265.05      246.50      1.44 o 
   3   0   1       69.59       62.62      1.38 o 
   4   0   1      230.03      225.96      2.41 o 
   5   0   1      582.31      539.07     30.39 o 
   6   0   1       87.08       83.69      6.61 o 
   7   0   1       16.75       16.13      0.95 o 
   8   0   1       96.27       95.39      2.64 o 
  -7   1   1       48.66       47.94      2.34 o 
  -6   1   1       94.52       95.20      1.79 o 
  -5   1   1       10.91       10.08      0.69 o 
  -4   1   1        1.08        1.38      0.40 o 
  -3   1   1      468.77      462.30      9.22 o 
  -2   1   1       30.35       30.57      0.97 o 
  -1   1   1       86.81      106.05      1.08 o 
   0   1   1      401.08      357.82      1.50 o 
   1   1   1      826.23      774.87      1.27 o 
   2   1   1     2212.91     2013.66     10.30 o 
   3   1   1       18.69       19.56      0.29 o 
   4   1   1       63.72       60.98      2.67 o 
   5   1   1      202.22      203.08      1.77 o 
   6   1   1        0.27        1.68      0.45 o 
   7   1   1      219.78      200.03     10.55 o 
   8   1   1       16.98       19.68      0.80 o 
   9   1   1       76.97       73.08      3.61 o 
  -7   2   1        6.26        5.88      0.48 o 
  -6   2   1        0.91        1.36      0.23 o 
  -5   2   1      371.80      382.27     13.74 o 
  -4   2   1        0.00        1.64      0.36 o 
  -3   2   1        5.01        4.61      0.33 o 
  -2   2   1      156.02      143.13      9.26 o 
  -1   2   1      148.02      142.86      2.96 o 
   0   2   1      357.74      315.58      1.42 o 
   2   2   1     2099.62     2014.75     16.66 o 
   3   2   1      645.05      647.38      5.40 o 
   4   2   1      190.46      180.50      2.80 o 
   5   2   1       82.18       76.73      0.93 o 
   6   2   1       41.74       43.68      1.50 o 
   7   2   1       11.24       12.01      0.63 o 
   8   2   1      195.39      195.19      4.54 o 
   9   2   1        0.15        0.96      0.39 o 
  -6   3   1      118.89      112.81      1.85 o 
  -5   3   1      296.72      288.20     14.31 o 
  -4   3   1      136.33      133.95      6.25 o 
  -3   3   1       87.14       81.35      1.07 o 
  -2   3   1       18.82       16.60      0.47 o 
  -1   3   1       75.51       92.93      3.54 o 
   0   3   1        0.67        1.32      0.10 o 
   1   3   1       29.45       26.08      0.41 o 
   2   3   1       45.39       38.86      0.51 o 
   3   3   1      129.71      138.90      1.28 o 
   4   3   1      331.79      336.06      3.10 o 
   5   3   1       55.90       55.36      0.92 o 
   6   3   1      147.46      154.06      4.34 o 
   7   3   1        1.12        1.35      0.23 o 
   8   3   1      122.84      131.80      2.13 o 
   9   3   1       74.34       70.53      2.80 o 
  -6   4   1       87.37       92.18      5.71 o 
  -5   4   1       19.62       24.50      1.51 o 
  -4   4   1      244.18      248.29      4.23 o 
  -3   4   1       15.84       11.59      1.06 o 
  -2   4   1       18.78       20.94      1.11 o 
  -1   4   1       92.75       97.41      2.73 o 
   0   4   1       31.08       37.90      0.70 o 
   1   4   1      965.04     1032.92      6.05 o 
   2   4   1        1.97        2.50      0.12 o 
   3   4   1       29.05       33.50      0.53 o 
   4   4   1      198.44      200.52      2.26 o 
   5   4   1       56.96       55.86      1.08 o 
   6   4   1       17.12       16.78      0.68 o 
   7   4   1       56.11       54.76      1.92 o 
   8   4   1        2.78        2.91      0.27 o 
   9   4   1        2.77        3.71      0.55 o 
  -5   5   1       78.77       81.17      1.85 o 
  -4   5   1        4.76        4.42      0.41 o 
  -3   5   1        3.10        4.26      0.65 o 
  -2   5   1       17.75       19.62      1.59 o 
  -1   5   1        9.60        5.49      0.45 o 
   0   5   1       17.40       14.38      0.46 o 
   1   5   1        7.68        6.82      0.22 o 
   2   5   1       13.64        9.51      0.17 o 
   3   5   1        5.56        5.21      0.38 o 
   4   5   1        0.70        0.68      0.08 o 
   5   5   1      178.75      166.99      2.83 o 
   6   5   1        8.72        6.40      0.44 o 
   7   5   1      261.65      261.35      4.09 o 
   8   5   1       41.73       40.10      0.91 o 
   9   5   1       28.08       26.31      1.04 o 
  -4   6   1        1.89        1.54      0.41 o 
  -3   6   1      187.54      203.57     11.63 o 
  -2   6   1      126.44      134.07      3.25 o 
  -1   6   1      114.85      111.96      1.65 o 
   0   6   1       22.28       24.40      1.45 o 
   1   6   1        2.19        2.62      0.16 o 
   2   6   1        1.15        1.14      0.52 o 
   3   6   1      346.13      349.84      5.36 o 
   4   6   1       17.16       17.23      0.48 o 
   5   6   1        1.35        1.38      0.19 o 
   6   6   1       22.43       25.57      0.93 o 
   7   6   1       19.42       19.20      0.86 o 
   8   6   1       46.79       42.96      1.11 o 
   9   6   1       71.03       67.77      1.90 o 
  -2   7   1       62.36       57.42      2.38 o 
  -1   7   1        0.37        1.19      0.20 o 
   0   7   1        1.05        0.86      0.13 o 
   1   7   1       11.03       11.94      0.80 o 
   2   7   1       40.17       34.98      1.40 o 
   3   7   1       10.69        9.17      0.69 o 
   4   7   1      164.17      149.85      2.14 o 
   5   7   1       78.66       83.86      0.97 o 
   6   7   1      263.82      283.19      3.38 o 
   7   7   1       83.97       86.83      1.70 o 
   8   7   1        9.79       10.56      0.49 o 
   9   7   1       28.58       27.29      1.22 o 
   2   8   1        3.92        3.24      0.50 o 
   3   8   1      490.82      467.27     10.71 o 
   4   8   1       14.41       18.02      1.14 o 
   5   8   1      154.16      132.28     12.84 o 
   6   8   1      172.78      175.02      2.97 o 
   7   8   1       42.59       42.72      1.87 o 
   8   8   1        3.34        3.92      0.56 o 
   9   8   1       16.53       15.00      0.71 o 
   3   9   1        0.01        0.74      0.21 o 
   5   9   1      130.43      147.91      8.55 o 
   6   9   1        0.59        1.94      1.86 o 
   7   9   1        1.92        2.17      0.45 o 
   8   9   1       15.71       14.74      1.43 o 
   4  10   1      109.12      110.37      5.54 o 
   5  10   1      194.54      196.54      9.77 o 
   6  10   1       18.21       19.01      2.10 o 
   7  10   1        6.50        7.17      0.97 o 
  -6 -10   2        9.47        9.11      0.87 o 
  -5 -10   2       66.84       74.57      5.33 o 
  -4 -10   2        2.18        1.07      0.39 o 
  -3 -10   2       70.41       75.99      4.00 o 
  -7  -9   2       86.68       92.91      2.73 o 
  -6  -9   2       58.65       64.42      2.50 o 
  -5  -9   2        0.58        1.94      0.50 o 
  -4  -9   2        0.00        0.65      0.44 o 
  -3  -9   2       34.20       31.93      2.98 o 
  -2  -9   2       42.81       35.32      3.07 o 
  -8  -8   2        3.39        4.36      0.34 o 
  -7  -8   2       20.08       18.16      0.72 o 
  -5  -8   2       47.83       56.41      5.79 o 
  -4  -8   2      123.50      133.94      3.53 o 
  -3  -8   2      484.98      523.88     12.04 o 
  -2  -8   2       79.04       81.20      2.95 o 
  -8  -7   2       89.34       83.13      2.36 o 
  -7  -7   2       19.48       18.92      1.17 o 
  -6  -7   2      599.03      634.24     13.33 o 
  -5  -7   2        0.08        1.15      0.18 o 
  -4  -7   2       53.30       50.26      2.69 o 
  -3  -7   2       13.68       13.73      1.25 o 
  -2  -7   2      157.31      164.27      2.64 o 
  -1  -7   2      347.22      358.08      5.15 o 
   0  -7   2        2.72        3.70      0.30 o 
   1  -7   2      186.29      136.47      4.59 o 
   2  -7   2        0.30        0.61      0.30 o 
  -9  -6   2       35.97       34.67      1.49 o 
  -8  -6   2      148.97      160.04      2.19 o 
  -7  -6   2       82.49       85.37      1.88 o 
  -6  -6   2       56.75       54.98      1.56 o 
  -5  -6   2      132.00      131.96      1.23 o 
  -4  -6   2      230.57      218.60      2.06 o 
  -3  -6   2       12.91       12.95      0.59 o 
  -2  -6   2       72.62       74.87      1.72 o 
  -1  -6   2        1.87        0.33      0.14 o 
   0  -6   2       13.65       11.43      0.59 o 
   1  -6   2      151.80      130.83      3.71 o 
   2  -6   2       84.39       86.76      3.78 o 
   3  -6   2      115.26      111.08      5.27 o 
   4  -6   2       72.81       65.69      2.71 o 
  -9  -5   2        5.25        4.59      0.36 o 
  -8  -5   2       91.90       95.93      3.22 o 
  -7  -5   2        5.74        4.87      0.54 o 
  -6  -5   2       41.06       42.40      1.31 o 
  -5  -5   2      116.55      120.91      1.79 o 
  -4  -5   2        8.41       10.54      0.89 o 
  -3  -5   2     2069.16     2124.73     54.06 o 
  -2  -5   2      105.14      108.05      2.17 o 
  -1  -5   2        0.92        1.10      0.08 o 
   0  -5   2      952.32      949.41      9.15 o 
   1  -5   2        0.16        0.56      0.08 o 
   2  -5   2      348.67      358.85      6.02 o 
   3  -5   2       69.69       63.69      4.88 o 
   4  -5   2       14.58       18.63      1.37 o 
   5  -5   2       19.57       16.82      1.05 o 
  -9  -4   2       19.34       16.75      0.64 o 
  -8  -4   2        1.01        0.86      0.20 o 
  -7  -4   2       80.16       88.87      2.06 o 
  -6  -4   2        6.25        5.79      0.45 o 
  -5  -4   2        0.49        0.83      0.18 o 
  -4  -4   2       66.91       68.59      0.71 o 
  -3  -4   2       68.04       70.73      2.20 o 
  -2  -4   2      305.24      319.13      2.30 o 
  -1  -4   2       40.60       35.40      0.67 o 
   0  -4   2        0.80        0.57      0.18 o 
   1  -4   2       74.80       83.48      0.51 o 
   2  -4   2        0.75        0.97      0.17 o 
   3  -4   2       18.08       16.49      0.88 o 
   4  -4   2       19.79       23.03      2.02 o 
   5  -4   2       83.28       78.85      3.50 o 
   6  -4   2       60.88       57.96      1.65 o 
  -9  -3   2        9.27       11.49      1.18 o 
  -8  -3   2       60.52       64.21      1.30 o 
  -7  -3   2       21.97       19.89      0.81 o 
  -6  -3   2        0.93        1.38      0.21 o 
  -5  -3   2        2.08        1.93      0.20 o 
  -4  -3   2      830.39      935.12      6.03 o 
  -3  -3   2      163.61      180.03      1.19 o 
  -2  -3   2      297.46      272.54      1.52 o 
  -1  -3   2      487.64      495.85      1.18 o 
   0  -3   2      224.14      231.98      2.38 o 
   1  -3   2        7.25       10.32      0.27 o 
   2  -3   2      186.01      214.14      3.09 o 
   3  -3   2        5.18        3.74      0.26 o 
   4  -3   2        1.59        2.82      0.47 o 
   5  -3   2       30.14       28.52      2.57 o 
   6  -3   2        6.65        8.44      1.15 o 
   7  -3   2       12.15       12.20      0.85 o 
  -8  -2   2      148.99      157.06      1.85 o 
  -7  -2   2        6.39        6.34      0.46 o 
  -6  -2   2        4.05        6.57      0.50 o 
  -5  -2   2       78.20       69.56      2.20 o 
  -4  -2   2        1.23        1.60      0.16 o 
  -2  -2   2      286.83      284.79      2.03 o 
  -1  -2   2      105.31      103.90      0.85 o 
   0  -2   2      395.34      380.41      1.83 o 
   1  -2   2       41.95       42.55      0.41 o 
   2  -2   2      273.17      263.19      1.76 o 
   3  -2   2      217.61      230.00      3.45 o 
   4  -2   2      195.02      206.99      3.68 o 
   5  -2   2        0.00        0.88      0.17 o 
   6  -2   2      167.22      163.66      4.97 o 
   7  -2   2       25.27       26.28      2.40 o 
  -8  -1   2      172.36      181.55      4.63 o 
  -7  -1   2       78.99       73.03      1.26 o 
  -6  -1   2       50.78       55.29      1.82 o 
  -5  -1   2      140.56      144.80      1.95 o 
  -4  -1   2      144.27      152.55      1.13 o 
  -3  -1   2     1114.19     1221.79      7.24 o 
  -2  -1   2      586.48      588.42      5.17 o 
  -1  -1   2     4588.52     4386.65     37.67 o 
   0  -1   2     1618.89     1478.24      4.97 o 
   1  -1   2      126.98      135.47      1.07 o 
   2  -1   2     1550.24     1550.05     19.70 o 
   3  -1   2       13.96       18.27      0.85 o 
   4  -1   2      568.10      590.16      7.90 o 
   5  -1   2       22.43       23.14      1.10 o 
   6  -1   2      124.43      118.76      1.98 o 
   7  -1   2        0.70        0.35      0.18 o 
   8  -1   2       49.45       50.08      2.49 o 
  -8   0   2       42.80       44.20      1.72 o 
  -7   0   2        8.00        6.28      0.43 o 
  -6   0   2      283.98      282.04     12.13 o 
  -5   0   2      338.98      344.62      2.76 o 
  -4   0   2       60.61       73.59      1.35 o 
  -3   0   2      139.54      144.46      3.66 o 
  -2   0   2     1104.63     1088.36      9.47 o 
  -1   0   2     1574.97     1517.46      2.44 o 
   0   0   2     1845.03     1696.25      3.22 o 
   1   0   2      400.58      365.94      2.25 o 
   2   0   2      244.20      247.33      1.93 o 
   3   0   2      448.93      473.13      3.33 o 
   4   0   2      108.92       99.31      0.93 o 
   5   0   2       39.07       36.07      2.62 o 
   6   0   2        3.18        3.54      0.73 o 
   7   0   2        5.67        6.33      0.57 o 
   8   0   2       25.54       24.21      1.31 o 
  -7   1   2        8.07        8.31      0.94 o 
  -6   1   2        1.92        1.83      0.30 o 
  -5   1   2      237.66      229.82      2.94 o 
  -4   1   2       38.69       36.74      1.33 o 
  -3   1   2       97.66       97.96      1.87 o 
  -2   1   2      617.75      609.40      2.66 o 
  -1   1   2        2.36        1.53      0.13 o 
   0   1   2        2.72        1.28      0.18 o 
   1   1   2     1015.64      925.58      2.03 o 
   2   1   2    12510.63    11052.89    160.19 o 
   3   1   2      391.39      397.96      3.35 o 
   4   1   2       94.17       86.80      2.08 o 
   5   1   2       97.18      100.78      1.10 o 
   6   1   2       50.71       53.95      2.03 o 
   7   1   2        9.36        9.86      0.56 o 
   8   1   2      245.46      256.35      7.49 o 
   9   1   2       25.81       25.90      1.28 o 
  -7   2   2       15.60       12.14      0.91 o 
  -6   2   2        2.11        2.62      0.32 o 
  -5   2   2      286.17      280.15      4.62 o 
  -4   2   2       43.37       40.49      3.10 o 
  -3   2   2      228.68      236.19      1.88 o 
  -2   2   2       27.04       26.04      0.75 o 
  -1   2   2       33.60       33.00      0.79 o 
   0   2   2       36.42       39.41      0.42 o 
   1   2   2        4.95        6.22      0.22 o 
   2   2   2     3394.78     3249.15     12.91 o 
   3   2   2      118.90      113.46      1.11 o 
   4   2   2       67.15       61.47      1.38 o 
   5   2   2       62.48       69.75      1.35 o 
   6   2   2       44.02       44.42      1.55 o 
   7   2   2      247.12      249.63      9.31 o 
   8   2   2       27.16       30.23      1.02 o 
   9   2   2        3.95        3.89      0.37 o 
  -6   3   2       11.28       12.27      0.74 o 
  -5   3   2       13.92       17.43      1.13 o 
  -4   3   2       27.63       25.27      1.83 o 
  -3   3   2       19.94       20.27      1.53 o 
  -2   3   2      303.03      289.76      6.35 o 
  -1   3   2       30.74       40.11      1.20 o 
   0   3   2      250.55      272.58      1.84 o 
   1   3   2      212.45      209.29      2.33 o 
   2   3   2        5.89        0.26      2.09 o 
   3   3   2      383.78      388.35      2.05 o 
   4   3   2      772.16      799.73      6.51 o 
   5   3   2      161.41      152.76      1.18 o 
   6   3   2       64.71       64.54      0.84 o 
   7   3   2      223.06      215.53      8.03 o 
   8   3   2       10.17        9.26      0.56 o 
   9   3   2       44.12       47.76      1.70 o 
  -5   4   2      115.63      121.65      5.01 o 
  -4   4   2      141.64      137.88      2.94 o 
  -1   4   2        3.33        2.43      0.31 o 
   0   4   2      985.27     1076.59     23.46 o 
   1   4   2        0.22        0.56      0.07 o 
   2   4   2      651.96      682.19      3.53 o 
   3   4   2        0.00        0.53      0.17 o 
   4   4   2      942.07      973.16      7.91 o 
   5   4   2       18.40       16.06      0.56 o 
   6   4   2       12.10       13.43      0.62 o 
   7   4   2        1.83        1.96      0.55 o 
   8   4   2       36.56       32.17      0.88 o 
   9   4   2       48.00       44.20      1.86 o 
  -5   5   2       21.29       20.74      0.88 o 
  -4   5   2       45.31       54.23      2.24 o 
  -3   5   2      396.69      404.36      7.78 o 
  -2   5   2        0.57        0.42      0.27 o 
  -1   5   2      128.03      157.04      2.07 o 
   0   5   2      253.47      245.33      2.57 o 
   1   5   2      277.53      274.00      2.01 o 
   2   5   2       24.75       31.15      0.75 o 
   3   5   2      229.06      255.93      1.29 o 
   4   5   2      182.88      173.89      5.08 o 
   5   5   2       19.62       25.24      1.58 o 
   6   5   2        6.20        6.89      0.55 o 
   7   5   2        3.29        3.46      0.27 o 
   8   5   2        1.46        1.60      0.23 o 
   9   5   2       58.35       59.86      1.87 o 
  -4   6   2      223.41      256.22      3.40 o 
  -3   6   2        8.57        8.22      0.44 o 
  -2   6   2      262.25      266.53      6.32 o 
  -1   6   2       77.27       73.55      0.95 o 
   0   6   2       10.80        9.03      0.72 o 
   1   6   2       13.51       14.06      0.37 o 
   2   6   2      324.56      348.89      5.38 o 
   3   6   2       70.25       68.52      0.94 o 
   4   6   2       23.13       17.68      0.51 o 
   5   6   2        2.38        2.54      0.30 o 
   6   6   2        6.62        6.66      0.32 o 
   7   6   2        1.55        1.62      0.18 o 
   8   6   2      130.75      130.42      3.79 o 
   9   6   2       10.34        9.35      0.53 o 
  -3   7   2        0.36        1.90      0.53 o 
  -2   7   2       40.22       43.74      2.52 o 
  -1   7   2       12.96       10.56      0.67 o 
   0   7   2      407.94      400.34     10.93 o 
   1   7   2        2.09        1.39      0.13 o 
   2   7   2        4.94        1.35      2.59 o 
   3   7   2      155.26      147.32      2.85 o 
   4   7   2       97.15       93.54      1.27 o 
   5   7   2       70.54       68.91      0.67 o 
   6   7   2        0.00        0.93      0.27 o 
   7   7   2       39.01       37.52      1.07 o 
   8   7   2        4.28        3.24      0.38 o 
   9   7   2       49.13       49.13      0.97 o 
   2   8   2        0.13        1.43      0.35 o 
   3   8   2       58.82       55.32      2.80 o 
   4   8   2      133.69      105.20     13.50 o 
   5   8   2      133.82      114.16      4.92 o 
   6   8   2        1.73        1.41      0.14 o 
   7   8   2       16.82       15.76      0.63 o 
   8   8   2       46.24       42.23      1.34 o 
   9   8   2        0.01        0.66      0.24 o 
   3   9   2       79.03       88.35      5.11 o 
   4   9   2       68.76       75.82      4.47 o 
   5   9   2        6.73        6.08      0.79 o 
   6   9   2       55.26       63.77      4.19 o 
   7   9   2        0.14        1.27      0.41 o 
   8   9   2        6.16        5.81      0.72 o 
   4  10   2       12.98        9.73      1.34 o 
   5  10   2      104.65      109.54      5.58 o 
   6  10   2       51.48       58.03      3.44 o 
   7  10   2        2.78        4.19      0.87 o 
  -5 -10   3        4.80        4.82      1.18 o 
  -4 -10   3       32.84       35.07      3.22 o 
  -3 -10   3       82.78       86.38      3.17 o 
  -7  -9   3       20.93       16.92      1.65 o 
  -6  -9   3        2.96        4.11      0.72 o 
  -5  -9   3        0.63        1.34      0.51 o 
  -4  -9   3       17.18       14.56      1.63 o 
  -3  -9   3        4.68        5.65      1.55 o 
  -2  -9   3       11.48       10.49      1.16 o 
  -8  -8   3       12.20       10.50      0.54 o 
  -7  -8   3      190.69      176.24     13.94 o 
  -6  -8   3        1.84        2.06      0.40 o 
  -5  -8   3       21.79       24.61      2.38 o 
  -4  -8   3       60.29       39.04      2.20 o 
  -3  -8   3        0.53        0.53      0.25 o 
  -2  -8   3      103.40      108.68      3.87 o 
  -1  -8   3       52.29       52.87      1.64 o 
  -8  -7   3      179.85      184.13      3.79 o 
  -7  -7   3        0.00        1.51      0.35 o 
  -6  -7   3       27.88       27.57      1.44 o 
  -5  -7   3      111.90      114.81      1.60 o 
  -4  -7   3       33.42       32.88      1.01 o 
  -3  -7   3       11.05        8.00      0.87 o 
  -2  -7   3      201.84      210.98      3.33 o 
  -1  -7   3        0.61        0.05      0.51 o 
   0  -7   3       25.12       22.87      2.91 o 
   1  -7   3        7.74        8.70      0.94 o 
  -8  -6   3       62.25       57.88      1.87 o 
  -7  -6   3       69.70       68.07      1.15 o 
  -6  -6   3       11.90       10.96      0.55 o 
  -5  -6   3        2.89        4.50      0.44 o 
  -4  -6   3       31.47       30.14      0.88 o 
  -3  -6   3       47.98       40.28      1.99 o 
  -2  -6   3        2.54        1.16      0.20 o 
  -1  -6   3       70.29       67.46      1.59 o 
   0  -6   3       95.52       95.40      2.07 o 
   1  -6   3      553.93      548.96      8.59 o 
   2  -6   3       87.83       83.30      3.19 o 
   3  -6   3        9.42       10.42      0.78 o 
   4  -6   3        3.25        1.91      0.43 o 
  -8  -5   3       78.71       81.42      1.40 o 
  -7  -5   3       26.60       31.56      0.83 o 
  -6  -5   3      276.18      312.43      3.75 o 
  -5  -5   3        8.87       10.00      0.69 o 
  -4  -5   3       28.97       32.61      1.19 o 
  -3  -5   3       53.16       54.09      0.54 o 
  -2  -5   3       19.97       18.17      0.89 o 
  -1  -5   3      365.97      401.38      3.99 o 
   0  -5   3       38.15       30.25      0.72 o 
   1  -5   3       57.54       59.42      2.27 o 
   2  -5   3      772.59      748.62     15.76 o 
   3  -5   3       91.26       83.09      5.30 o 
   4  -5   3        9.24       10.76      0.68 o 
   5  -5   3        5.35        6.62      0.72 o 
  -8  -4   3       13.76       11.16      0.68 o 
  -7  -4   3        3.68        4.78      0.58 o 
  -6  -4   3        0.06        0.90      0.23 o 
  -5  -4   3      259.45      271.14      3.58 o 
  -4  -4   3        4.34        5.15      0.36 o 
  -3  -4   3        0.28        0.92      0.11 o 
  -2  -4   3      144.98      147.14      0.97 o 
  -1  -4   3      116.10      119.69      0.86 o 
   0  -4   3        1.85        1.85      0.17 o 
   1  -4   3      105.70      104.16      0.75 o 
   2  -4   3       13.43       14.41      0.63 o 
   3  -4   3      153.28      150.17      1.91 o 
   4  -4   3      147.42      140.94      5.66 o 
   5  -4   3       22.51       18.56      1.24 o 
   6  -4   3       21.87       14.52      1.52 o 
  -8  -3   3        2.27        1.79      0.40 o 
  -7  -3   3        2.59        4.26      0.34 o 
  -6  -3   3        4.79        7.42      0.65 o 
  -5  -3   3        0.63        2.19      0.30 o 
  -4  -3   3       18.80       16.89      0.90 o 
  -3  -3   3       25.26       20.29      0.61 o 
  -2  -3   3      720.01      808.01      4.44 o 
  -1  -3   3      744.79      816.12      6.86 o 
   0  -3   3      238.26      235.06      2.10 o 
   1  -3   3      138.69      133.88      0.81 o 
   2  -3   3       22.57       24.99      0.82 o 
   3  -3   3       30.94       35.25      1.26 o 
   4  -3   3        4.93        3.85      0.27 o 
   5  -3   3      125.51      116.95      5.00 o 
   6  -3   3        3.24        4.51      0.71 o 
   7  -3   3       19.08       18.45      1.28 o 
  -8  -2   3       30.12       32.97      1.08 o 
  -7  -2   3       95.88       95.41      1.86 o 
  -6  -2   3       42.69       40.83      2.05 o 
  -5  -2   3       17.45       15.47      0.66 o 
  -4  -2   3       74.90       76.07      2.33 o 
  -3  -2   3       13.16       12.71      0.75 o 
  -2  -2   3       54.98       45.87      1.28 o 
  -1  -2   3      457.08      450.91      2.46 o 
   0  -2   3      641.97      636.44      1.93 o 
   1  -2   3       50.87       53.61      0.82 o 
   2  -2   3        1.50        0.89      0.14 o 
   3  -2   3        8.22        6.06      0.55 o 
   4  -2   3      163.08      180.29      2.60 o 
   5  -2   3       27.48       23.72      0.84 o 
   6  -2   3       29.50       30.53      1.93 o 
   7  -2   3        2.29        3.82      0.75 o 
  -8  -1   3        2.56        3.21      0.48 o 
  -7  -1   3        0.22        1.11      0.35 o 
  -6  -1   3        0.95        0.74      0.40 o 
  -5  -1   3       60.93       61.59      2.13 o 
  -4  -1   3      116.26      129.89      1.83 o 
  -3  -1   3     1313.28     1470.45     11.17 o 
  -2  -1   3      319.70      310.37      2.22 o 
  -1  -1   3      102.84      112.08      1.00 o 
   0  -1   3      170.74      157.56      1.34 o 
   1  -1   3      913.93      878.70      2.45 o 
   2  -1   3      321.21      289.29      1.88 o 
   3  -1   3     2119.69     2261.59     58.56 o 
   4  -1   3       14.63       12.13      0.52 o 
   5  -1   3        2.54        2.90      0.30 o 
   6  -1   3        3.69        2.63      0.32 o 
   7  -1   3       77.41       70.12      2.60 o 
   8  -1   3       46.53       44.25      2.40 o 
  -7   0   3        0.17        1.41      0.33 o 
  -6   0   3        0.07        0.52      0.29 o 
  -5   0   3       41.24       35.52      1.33 o 
  -4   0   3       38.72       39.20      2.57 o 
  -3   0   3      220.73      250.37      1.87 o 
  -2   0   3       74.86       73.71      0.88 o 
  -1   0   3      147.53      146.52      1.26 o 
   0   0   3     2042.56     1980.10     12.71 o 
   1   0   3      130.97      115.84      0.93 o 
   2   0   3     1536.35     1516.53      5.58 o 
   3   0   3      196.79      198.06      2.49 o 
   4   0   3       68.14       77.89      1.73 o 
   5   0   3       99.09       99.85      2.80 o 
   6   0   3       62.76       59.21      1.36 o 
   7   0   3       92.66       91.98      3.36 o 
   8   0   3       73.91       74.66      4.39 o 
  -7   1   3       21.00       23.11      1.08 o 
  -6   1   3       62.39       60.98      1.67 o 
  -5   1   3      242.70      234.11      2.31 o 
  -4   1   3       48.97       44.08      2.13 o 
  -3   1   3      464.93      510.82      3.67 o 
  -2   1   3      202.65      224.11      2.78 o 
  -1   1   3     3077.14     3041.87     11.05 o 
   0   1   3     1710.77     1679.92      7.43 o 
   1   1   3       13.12       16.61      0.58 o 
   2   1   3      343.50      335.29      3.29 o 
   3   1   3       13.33       14.79      0.37 o 
   4   1   3        8.61        7.85      0.35 o 
   5   1   3        0.10        2.21      0.35 o 
   6   1   3        0.07        0.85      0.24 o 
   7   1   3      363.30      367.54     10.51 o 
   8   1   3        9.41       10.76      0.74 o 
  -6   2   3        0.48        0.52      0.20 o 
  -5   2   3       49.04       53.04      1.78 o 
  -4   2   3      139.88      140.59      1.97 o 
  -3   2   3       98.63      101.31      1.03 o 
  -2   2   3        0.58        0.64      0.14 o 
  -1   2   3      143.47      153.92      1.89 o 
   0   2   3      174.28      185.27      1.85 o 
   1   2   3      115.94      111.70      0.92 o 
   2   2   3      134.36      140.62      1.22 o 
   3   2   3      620.07      631.39      4.34 o 
   4   2   3      202.05      202.17      1.75 o 
   5   2   3       11.90        8.52      0.50 o 
   6   2   3      341.97      338.34     16.61 o 
   7   2   3       13.95       12.48      0.74 o 
   8   2   3       91.10       93.30      2.91 o 
   9   2   3        3.93        4.67      0.48 o 
  -6   3   3        3.38        3.79      0.92 o 
  -5   3   3        1.23        0.59      0.27 o 
  -4   3   3       65.43       64.03      2.45 o 
  -3   3   3      104.97      103.51      2.48 o 
  -2   3   3        0.43        0.42      0.09 o 
  -1   3   3       13.22       12.01      0.75 o 
   0   3   3      185.76      204.41      1.01 o 
   1   3   3       69.24       76.83      0.69 o 
   2   3   3      479.27      446.13      2.27 o 
   3   3   3     2710.29     2711.86     62.79 o 
   4   3   3     1260.21     1293.79      8.16 o 
   5   3   3        9.85       11.47      0.65 o 
   6   3   3       47.58       44.26      1.25 o 
   7   3   3       40.17       40.36      1.41 o 
   8   3   3       53.98       49.49      1.35 o 
   9   3   3       14.36       13.55      0.65 o 
  -5   4   3       16.92       16.04      0.74 o 
  -4   4   3      237.06      234.61      3.25 o 
  -3   4   3      259.74      272.17      1.98 o 
  -2   4   3        0.00        0.79      0.24 o 
  -1   4   3       72.39       65.57      0.56 o 
   0   4   3      239.29      256.95      3.16 o 
   1   4   3       39.43       38.94      0.65 o 
   2   4   3        7.74       10.58      0.34 o 
   3   4   3      404.07      421.89      2.37 o 
   4   4   3       21.19       31.24      2.73 o 
   5   4   3        2.40        2.40      0.18 o 
   6   4   3        3.82        6.24      0.42 o 
   7   4   3       10.99       10.19      0.74 o 
   8   4   3       54.40       53.01      1.36 o 
   9   4   3        4.11        5.72      1.14 o 
  -4   5   3       28.92       25.53      1.75 o 
  -3   5   3        0.20        0.97      0.37 o 
  -2   5   3        0.01        0.44      0.17 o 
  -1   5   3       82.03       84.20      2.14 o 
   0   5   3        0.19        0.84      0.26 o 
   1   5   3      659.72      688.21      5.74 o 
   2   5   3      182.98      203.61      1.54 o 
   3   5   3      161.68      149.27      0.92 o 
   4   5   3        2.93        6.33      0.28 o 
   5   5   3        8.45        9.31      0.47 o 
   6   5   3       34.06       34.65      1.00 o 
   7   5   3      146.18      137.53      6.03 o 
   8   5   3       10.83        9.84      0.53 o 
   9   5   3       75.16       72.07      2.24 o 
  -4   6   3        1.60        1.88      0.29 o 
  -3   6   3        0.36        1.38      0.25 o 
  -2   6   3      106.03      108.35      1.78 o 
  -1   6   3      243.29      252.35      3.41 o 
   0   6   3       52.35       58.45      2.39 o 
   1   6   3        1.11        0.46      0.06 o 
   2   6   3      110.71      122.01      1.34 o 
   3   6   3       10.55       11.73      0.80 o 
   4   6   3       89.07       84.53      5.50 o 
   5   6   3       11.82        9.03      0.54 o 
   6   6   3        7.29        5.42      0.33 o 
   7   6   3       23.16       23.04      0.76 o 
   8   6   3      104.80      107.02      3.35 o 
   9   6   3       82.36       80.81      3.35 o 
  -3   7   3        8.31        6.70      1.15 o 
  -2   7   3        0.22        0.46      0.13 o 
  -1   7   3       54.39       60.13      1.60 o 
   0   7   3      231.23      229.17      4.43 o 
   1   7   3       81.78       79.54      2.46 o 
   2   7   3      169.49      165.38      4.41 o 
   3   7   3       76.46       65.78      2.94 o 
   4   7   3       25.52       19.78      1.30 o 
   5   7   3      554.22      564.67     10.15 o 
   6   7   3        0.01        1.22      0.19 o 
   7   7   3      167.75      165.33      3.40 o 
   8   7   3        2.23        1.84      0.34 o 
   9   7   3        5.50        4.75      0.48 o 
   2   8   3        4.60        7.65      1.23 o 
   3   8   3      178.02      187.87      6.37 o 
   4   8   3      102.81       74.78     17.40 o 
   5   8   3        6.83        5.43      0.68 o 
   6   8   3       15.21       15.38      1.55 o 
   7   8   3        2.99        3.86      0.54 o 
   8   8   3        4.85        5.24      0.52 o 
   3   9   3        5.61        5.99      0.77 o 
   4   9   3       46.93       50.38      3.25 o 
   5   9   3       14.78       14.17      1.34 o 
   6   9   3        0.32        2.39      0.61 o 
   7   9   3        0.02        0.68      0.29 o 
   8   9   3       94.26      104.65      7.51 o 
   4  10   3       46.32       39.93      2.66 o 
   5  10   3        0.30        1.31      0.51 o 
   6  10   3        7.71        7.41      1.07 o 
  -6  -9   4       63.05       73.07      4.54 o 
  -5  -9   4        7.40        6.58      0.86 o 
  -4  -9   4       19.48       20.27      2.59 o 
  -3  -9   4       30.13       26.30      2.54 o 
  -2  -9   4        0.04        1.35      0.49 o 
  -7  -8   4       76.27       79.32      2.34 o 
  -6  -8   4        0.00        0.66      0.29 o 
  -5  -8   4        5.37        5.74      0.90 o 
  -4  -8   4      190.30      178.30      5.42 o 
  -3  -8   4       38.63       44.20      3.30 o 
  -2  -8   4       81.28       90.27      5.35 o 
  -1  -8   4        4.70        5.61      0.76 o 
  -8  -7   4        6.47        6.13      0.68 o 
  -7  -7   4       18.28       17.92      0.69 o 
  -6  -7   4      146.63      154.84      5.69 o 
  -5  -7   4       10.02       10.89      0.76 o 
  -4  -7   4        3.15        2.67      0.31 o 
  -3  -7   4       68.46       60.93      2.02 o 
  -2  -7   4       81.82       81.80      1.90 o 
  -1  -7   4      191.93      205.81      3.44 o 
   0  -7   4       30.04       25.93      2.45 o 
  -8  -6   4       27.54       29.88      0.78 o 
  -7  -6   4        6.28        4.57      0.53 o 
  -6  -6   4       66.83       63.76      1.98 o 
  -5  -6   4       29.89       25.86      0.93 o 
  -4  -6   4      464.76      483.33      8.27 o 
  -3  -6   4       67.60       55.26      4.00 o 
  -2  -6   4        9.10        9.07      0.54 o 
  -1  -6   4      251.46      245.79      2.48 o 
   0  -6   4      312.88      250.59      3.47 o 
   1  -6   4      555.20      555.07      7.27 o 
   2  -6   4       44.74       47.28      1.49 o 
   3  -6   4       33.39       30.18      2.19 o 
   4  -6   4       30.38       30.36      2.73 o 
  -8  -5   4        2.72        2.49      0.34 o 
  -7  -5   4      118.49      113.28      3.33 o 
  -6  -5   4      234.41      229.73      4.08 o 
  -5  -5   4       97.19       93.16      1.08 o 
  -4  -5   4       28.82       31.27      1.04 o 
  -3  -5   4       60.60       67.94      2.30 o 
  -2  -5   4       21.28       25.26      0.97 o 
  -1  -5   4        1.26        0.80      0.21 o 
   0  -5   4       16.77       17.59      1.02 o 
   1  -5   4      381.23      376.00      2.91 o 
   2  -5   4       15.53       17.31      0.63 o 
   3  -5   4       36.58       37.40      1.55 o 
   4  -5   4       72.15       72.53      3.40 o 
   5  -5   4        0.34        1.57      0.39 o 
  -8  -4   4        2.24        2.90      0.49 o 
  -7  -4   4       18.93       18.54      0.90 o 
  -6  -4   4      487.35      520.90      7.46 o 
  -5  -4   4        8.43        4.36      0.60 o 
  -4  -4   4       34.94       32.79      1.79 o 
  -3  -4   4        3.75        3.60      0.28 o 
  -2  -4   4        9.10       10.55      0.39 o 
  -1  -4   4      800.89      844.72      5.20 o 
   0  -4   4        0.46        0.64      0.11 o 
   1  -4   4        2.99        1.78      0.48 o 
   2  -4   4      117.43      115.64      2.61 o 
   3  -4   4       39.22       38.90      1.19 o 
   4  -4   4        0.74        1.64      0.56 o 
   5  -4   4       18.17       13.90      0.84 o 
   6  -4   4        0.01        1.28      0.36 o 
  -8  -3   4       26.29       26.38      0.89 o 
  -7  -3   4        0.05        1.25      0.47 o 
  -6  -3   4       91.36       86.21      2.03 o 
  -5  -3   4      187.98      193.79      1.98 o 
  -4  -3   4      201.27      211.50      2.44 o 
  -3  -3   4       30.09       25.49      0.97 o 
  -2  -3   4       43.57       29.89      3.08 o 
  -1  -3   4      124.34      139.79      0.86 o 
   0  -3   4       54.67       55.79      0.97 o 
   1  -3   4      286.36      297.84      2.54 o 
   2  -3   4       31.65       31.78      1.03 o 
   3  -3   4        3.43        2.84      0.25 o 
   4  -3   4       12.59       10.91      0.49 o 
   5  -3   4       93.12       85.82      3.22 o 
   6  -3   4       10.80       12.86      0.81 o 
  -8  -2   4        0.01        1.27      0.42 o 
  -7  -2   4        6.82        5.53      0.74 o 
  -6  -2   4       77.52       79.18      3.08 o 
  -5  -2   4      155.93      148.94      2.43 o 
  -4  -2   4        9.31        7.71      0.40 o 
  -3  -2   4       87.23      104.01      1.00 o 
  -2  -2   4      836.43      917.57      5.86 o 
  -1  -2   4       32.99       38.07      0.47 o 
   0  -2   4      744.80      723.43      3.39 o 
   1  -2   4       84.97       81.68      1.88 o 
   2  -2   4        0.05        0.71      0.29 o 
   3  -2   4        6.51        9.50      0.73 o 
   4  -2   4       13.34       17.47      0.66 o 
   5  -2   4       57.85       58.67      1.72 o 
   6  -2   4       53.50       45.36      1.41 o 
   7  -2   4       34.19       33.91      3.48 o 
  -7  -1   4       54.06       47.13      2.79 o 
  -6  -1   4       64.49       61.09      1.84 o 
  -5  -1   4        1.05        1.91      0.26 o 
  -4  -1   4        3.84        3.20      0.27 o 
  -3  -1   4      835.00      837.72      5.76 o 
  -2  -1   4      270.83      279.25      2.01 o 
  -1  -1   4      659.28      670.83      2.32 o 
   0  -1   4      301.33      301.21      1.36 o 
   1  -1   4      248.64      241.89      1.26 o 
   2  -1   4     1049.50     1104.60      8.83 o 
   3  -1   4       67.36       74.21      1.64 o 
   4  -1   4        3.12        5.68      0.35 o 
   5  -1   4       11.23        9.07      0.89 o 
   6  -1   4       23.48       24.54      1.14 o 
   7  -1   4       20.56       19.67      1.77 o 
   8  -1   4      118.37      107.01      7.55 o 
  -7   0   4        1.31        1.07      0.34 o 
  -6   0   4      511.97      524.76      7.69 o 
  -5   0   4       11.82       10.14      0.51 o 
  -4   0   4       37.70       35.49      1.34 o 
  -3   0   4       64.60       62.64      0.78 o 
  -2   0   4        2.44        3.49      0.47 o 
  -1   0   4       38.76       35.08      0.55 o 
   0   0   4      201.12      203.21      2.06 o 
   1   0   4       14.18        9.91      0.53 o 
   2   0   4       68.93       66.16      1.06 o 
   3   0   4        2.49        4.80      0.58 o 
   4   0   4       59.18       67.88      1.05 o 
   5   0   4      135.74      155.50      1.81 o 
   6   0   4       41.72       41.80      1.49 o 
   7   0   4       11.82       12.97      0.79 o 
   8   0   4       12.16       10.58      0.91 o 
  -7   1   4       29.41       26.92      0.77 o 
  -6   1   4        0.10        1.26      0.44 o 
  -5   1   4      122.31      115.38      1.81 o 
  -4   1   4       12.78       13.67      0.69 o 
  -3   1   4        4.69        6.92      0.87 o 
  -2   1   4     1133.52     1247.13      7.91 o 
  -1   1   4       59.11       74.14      1.40 o 
   0   1   4      282.75      284.59      1.79 o 
   1   1   4        2.44        2.72      0.25 o 
   2   1   4      228.46      223.07      2.11 o 
   3   1   4        3.72        2.34      0.21 o 
   4   1   4       71.04       60.81      0.86 o 
   5   1   4        0.19        0.94      0.47 o 
   6   1   4      175.40      171.26      2.82 o 
   7   1   4       53.54       53.50      2.99 o 
   8   1   4       16.11       14.15      0.69 o 
  -6   2   4        5.00        3.60      0.57 o 
  -5   2   4       37.50       40.06      0.88 o 
  -4   2   4       42.61       40.91      1.60 o 
  -3   2   4      229.63      220.66      2.41 o 
  -2   2   4       48.92       54.66      2.25 o 
  -1   2   4       87.29       99.69      1.04 o 
   0   2   4      106.28      105.11      0.69 o 
   1   2   4      307.80      319.40      3.01 o 
   2   2   4      115.92      112.54      2.18 o 
   3   2   4       22.97       26.74      0.60 o 
   4   2   4      995.71     1023.27      6.56 o 
   5   2   4      322.49      331.28      3.47 o 
   6   2   4      164.03      167.26      1.77 o 
   7   2   4       14.27       14.52      0.70 o 
   8   2   4       52.52       50.12      2.26 o 
   9   2   4        1.54        1.60      0.27 o 
  -6   3   4       26.66       30.32      2.20 o 
  -5   3   4       66.80       59.62      1.12 o 
  -4   3   4       72.87       78.30      2.84 o 
  -3   3   4      375.28      393.19      3.27 o 
  -2   3   4       23.08       20.84      1.35 o 
  -1   3   4      309.87      310.77      4.29 o 
   0   3   4       31.75       31.04      0.86 o 
   1   3   4       51.10       58.24      0.98 o 
   2   3   4      241.68      256.67      4.26 o 
   3   3   4        3.64        4.09      0.29 o 
   4   3   4      628.89      618.20      9.99 o 
   5   3   4      245.87      246.97      2.66 o 
   6   3   4       13.50       12.29      0.85 o 
   7   3   4      102.22       96.00      1.57 o 
   8   3   4       10.22       10.79      0.89 o 
   9   3   4       11.51        9.81      0.45 o 
  -5   4   4       47.65       50.54      1.90 o 
  -4   4   4      134.16      128.34      4.30 o 
  -3   4   4       40.93       43.98      1.24 o 
  -2   4   4      394.36      424.69      2.94 o 
  -1   4   4       72.47       82.49      0.86 o 
   0   4   4       55.36       54.18      0.51 o 
   1   4   4       25.26       30.19      0.85 o 
   2   4   4        0.22        0.76      0.18 o 
   3   4   4       92.75       87.70      1.52 o 
   4   4   4       85.54       89.92      1.52 o 
   5   4   4      234.80      238.79      2.21 o 
   6   4   4       29.39       30.24      1.06 o 
   7   4   4        1.29        1.91      0.41 o 
   8   4   4       11.81       11.92      0.59 o 
   9   4   4       74.12       77.78      3.25 o 
  -4   5   4        2.25        2.37      0.42 o 
  -3   5   4        1.57        0.80      0.30 o 
  -2   5   4        6.52        4.54      0.34 o 
  -1   5   4      164.60      168.59      1.41 o 
   0   5   4      521.42      534.55      6.20 o 
   1   5   4        2.01        2.02      0.31 o 
   2   5   4       33.53       39.13      1.35 o 
   3   5   4       19.25       19.50      0.69 o 
   4   5   4       45.53       34.89      0.95 o 
   5   5   4      208.32      217.85      1.81 o 
   6   5   4      449.52      478.94      4.42 o 
   7   5   4        0.58        0.96      0.22 o 
   8   5   4        2.75        2.71      0.23 o 
   9   5   4        0.35        1.35      0.33 o 
  -3   6   4        7.92        8.46      0.47 o 
  -2   6   4       51.09       44.84      1.56 o 
  -1   6   4      148.09      137.59      9.57 o 
   0   6   4        3.59        3.49      0.34 o 
   1   6   4       13.26       13.99      0.56 o 
   2   6   4      163.79      156.09      1.48 o 
   3   6   4        8.31       10.44      0.74 o 
   4   6   4        6.53        6.96      0.49 o 
   5   6   4       34.95       34.39      1.17 o 
   6   6   4       12.73       12.46      0.55 o 
   7   6   4       15.09       12.61      0.66 o 
   8   6   4       28.70       28.35      0.94 o 
   9   6   4        1.65        2.22      0.29 o 
  -2   7   4      194.45      203.05      3.79 o 
  -1   7   4       40.00       33.68      1.69 o 
   0   7   4      123.69      127.63      3.13 o 
   1   7   4       51.45       51.63      1.47 o 
   2   7   4       14.77       14.87      0.69 o 
   3   7   4       41.98       41.45      1.45 o 
   4   7   4      758.90      759.58     15.23 o 
   5   7   4        6.21        5.90      0.42 o 
   6   7   4      158.74      162.09      4.15 o 
   7   7   4       42.43       35.75      1.98 o 
   8   7   4        0.00        1.34      0.21 o 
   9   7   4       27.68       26.67      1.19 o 
   2   8   4        6.74        7.27      0.64 o 
   3   8   4       41.05       31.55      2.04 o 
   4   8   4       40.99       37.73      3.49 o 
   5   8   4        2.78        1.73      0.39 o 
   6   8   4        9.21        9.24      0.37 o 
   7   8   4       23.78       22.81      0.87 o 
   8   8   4       59.20       52.20      2.02 o 
   3   9   4       49.48       57.03      2.81 o 
   4   9   4        4.94        4.56      1.05 o 
   5   9   4        0.08        1.21      0.44 o 
   6   9   4        5.34        5.61      1.53 o 
   7   9   4       14.36       20.18      2.32 o 
   5  10   4       11.19       11.90      1.58 o 
   6  10   4       92.51      104.13      8.90 o 
  -5  -9   5        6.08        5.95      0.88 o 
  -4  -9   5        3.45        1.23      0.43 o 
  -3  -9   5        7.83        8.98      1.35 o 
  -2  -9   5        6.25        9.85      0.98 o 
  -1  -9   5       42.98       52.40      4.99 o 
  -6  -8   5        5.29        5.18      0.70 o 
  -5  -8   5       35.62       31.33      7.41 o 
  -4  -8   5        3.73        3.49      0.90 o 
  -3  -8   5      120.69      120.41      7.02 o 
  -2  -8   5       25.15       21.45      4.34 o 
  -1  -8   5        0.29        2.15      0.63 o 
  -7  -7   5        1.57        1.30      0.37 o 
  -6  -7   5       44.22       40.34      2.33 o 
  -5  -7   5       27.67       26.73      1.15 o 
  -4  -7   5      107.81       95.76      2.65 o 
  -3  -7   5        3.25        4.28      0.36 o 
  -2  -7   5        5.51        5.16      0.70 o 
  -1  -7   5        5.56        5.13      0.41 o 
   0  -7   5        4.23        5.44      0.40 o 
  -7  -6   5       10.35       11.22      0.74 o 
  -6  -6   5       97.87      104.19      3.53 o 
  -5  -6   5        0.43        1.22      0.33 o 
  -4  -6   5       97.43       98.82      1.51 o 
  -3  -6   5       37.37       31.53      1.24 o 
  -2  -6   5       35.66       39.88      1.36 o 
  -1  -6   5       54.18       55.69      1.63 o 
   0  -6   5      490.03      528.29      6.98 o 
   1  -6   5      115.34      116.49      2.32 o 
   2  -6   5        8.29        9.80      0.64 o 
   3  -6   5      106.98      121.14      4.18 o 
   4  -6   5       16.36       18.28      1.03 o 
  -8  -5   5        0.80        2.27      0.38 o 
  -7  -5   5       12.42       10.57      0.54 o 
  -6  -5   5       19.26       20.14      1.03 o 
  -5  -5   5       36.36       43.58      2.05 o 
  -4  -5   5       81.34       84.63      1.03 o 
  -3  -5   5      281.25      302.19      2.97 o 
  -2  -5   5        2.23        2.58      0.38 o 
  -1  -5   5       26.46       26.73      1.50 o 
   0  -5   5      577.65      581.09      6.21 o 
   1  -5   5       77.07       81.24      1.24 o 
   2  -5   5      512.30      519.79      7.23 o 
   3  -5   5      104.90       97.28      1.71 o 
   4  -5   5       28.93       33.41      5.43 o 
   5  -5   5       80.63       81.70      4.22 o 
  -8  -4   5        1.12        1.39      0.29 o 
  -7  -4   5       57.52       60.42      3.50 o 
  -6  -4   5       74.49       73.47      2.23 o 
  -5  -4   5      187.47      194.12      3.92 o 
  -4  -4   5      624.51      627.60      6.52 o 
  -3  -4   5      164.02      171.70      2.74 o 
  -2  -4   5       40.07       40.71      1.89 o 
  -1  -4   5       29.59       27.78      1.05 o 
   0  -4   5      117.26      114.88      1.40 o 
   1  -4   5        3.88        3.56      0.31 o 
   2  -4   5      276.34      272.62      4.27 o 
   3  -4   5      167.52      167.04      2.37 o 
   4  -4   5      175.16      161.53      2.40 o 
   5  -4   5        5.72        8.30      0.56 o 
  -8  -3   5       33.54       34.44      1.65 o 
  -7  -3   5        2.94        2.45      0.76 o 
  -6  -3   5       22.07       15.65      1.44 o 
  -5  -3   5       49.50       44.94      2.38 o 
  -4  -3   5       59.07       63.81      3.15 o 
  -3  -3   5      175.93      159.93      1.88 o 
  -2  -3   5       25.43       22.37      1.08 o 
  -1  -3   5        9.68        7.73      0.62 o 
   0  -3   5        5.93        7.35      0.44 o 
   1  -3   5       94.43      102.41      1.08 o 
   2  -3   5        0.31        0.78      0.17 o 
   3  -3   5      164.67      169.41      1.68 o 
   4  -3   5       24.49       22.41      0.77 o 
   5  -3   5       93.72       85.78      3.29 o 
   6  -3   5       19.36       21.72      1.43 o 
  -7  -2   5        1.42        1.10      0.48 o 
  -6  -2   5       11.71       10.19      1.03 o 
  -5  -2   5      198.16      191.10      1.89 o 
  -4  -2   5       41.21       36.19      1.46 o 
  -3  -2   5        1.60        3.51      0.44 o 
  -2  -2   5       70.25       72.22      1.32 o 
  -1  -2   5        2.79        3.24      0.24 o 
   0  -2   5      408.96      452.09      3.49 o 
   1  -2   5      439.80      475.10      4.88 o 
   2  -2   5      124.02      130.67      1.04 o 
   3  -2   5        5.80        6.70      0.38 o 
   4  -2   5       53.89       58.23      1.85 o 
   5  -2   5       12.52       19.62      0.83 o 
   6  -2   5        1.73        0.92      0.23 o 
   7  -2   5        1.96        2.20      0.54 o 
  -7  -1   5        1.50        1.46      0.40 o 
  -6  -1   5       35.36       39.30      0.93 o 
  -5  -1   5       42.73       39.21      1.41 o 
  -4  -1   5       38.49       42.83      1.44 o 
  -3  -1   5      194.89      191.03      1.67 o 
  -2  -1   5       38.63       43.44      1.61 o 
  -1  -1   5       48.94       61.37      1.95 o 
   0  -1   5        1.77        2.65      0.25 o 
   1  -1   5        7.23        6.74      0.36 o 
   2  -1   5      861.24      880.01      4.91 o 
   3  -1   5      111.99      130.83      1.47 o 
   4  -1   5       84.83       91.08      1.71 o 
   5  -1   5       16.72       12.92      0.61 o 
   6  -1   5      105.80      108.78      4.20 o 
   7  -1   5       16.48       16.40      0.68 o 
  -7   0   5       43.03       40.49      1.43 o 
  -6   0   5       28.67       32.79      1.50 o 
  -5   0   5       28.66       31.42      1.74 o 
  -4   0   5      104.24      114.63      2.42 o 
  -3   0   5      143.05      148.96      1.77 o 
  -2   0   5      585.85      569.22      4.04 o 
  -1   0   5     1164.95     1224.30     37.84 o 
   0   0   5      153.18      158.40      1.36 o 
   1   0   5      327.85      327.91      4.54 o 
   2   0   5       96.52      104.31      0.89 o 
   3   0   5       12.06       14.36      0.71 o 
   4   0   5      172.34      197.96      2.19 o 
   5   0   5      150.33      154.04      1.94 o 
   6   0   5        0.74        1.59      0.29 o 
   7   0   5       11.93        9.64      0.81 o 
   8   0   5        1.65        1.20      0.37 o 
  -6   1   5        2.92        3.26      0.67 o 
  -5   1   5      108.81      101.49      1.84 o 
  -4   1   5      136.04      126.22      3.14 o 
  -3   1   5      123.54      131.82      2.68 o 
  -2   1   5       36.82       40.27      1.37 o 
  -1   1   5        0.48        0.93      0.20 o 
   0   1   5      174.48      178.86      1.92 o 
   1   1   5      108.27      111.30      0.84 o 
   2   1   5        2.06        2.43      0.27 o 
   3   1   5       10.56        9.83      0.65 o 
   4   1   5       60.09       54.12      0.75 o 
   5   1   5      369.45      373.58     17.90 o 
   6   1   5        1.48        1.59      0.37 o 
   7   1   5      114.04      123.23      1.93 o 
   8   1   5        0.22        1.47      0.58 o 
  -6   2   5       22.28       20.30      0.76 o 
  -5   2   5        6.57        6.75      0.56 o 
  -4   2   5        2.03        2.62      0.29 o 
  -3   2   5      269.65      263.48      2.53 o 
  -2   2   5       62.02       59.99      1.28 o 
  -1   2   5      188.33      204.63      1.93 o 
   0   2   5      573.53      609.28      7.05 o 
   1   2   5      301.02      302.52      1.62 o 
   2   2   5     1290.08     1302.50      8.36 o 
   3   2   5        0.58        1.54      0.15 o 
   4   2   5      426.73      432.11      3.74 o 
   5   2   5      102.03       99.21      5.72 o 
   6   2   5        1.03        2.33      0.36 o 
   7   2   5      134.94      138.24      2.89 o 
   8   2   5        1.46        2.69      0.44 o 
  -5   3   5        0.05        0.71      0.39 o 
  -4   3   5        0.02        1.19      0.41 o 
  -3   3   5       15.96       16.03      0.86 o 
  -2   3   5       22.20       20.00      1.02 o 
  -1   3   5      162.64      167.30      1.60 o 
   0   3   5       57.11       50.06      1.15 o 
   1   3   5     1111.26     1114.01     20.83 o 
   2   3   5       20.37       19.78      0.61 o 
   3   3   5       48.67       49.74      1.31 o 
   4   3   5        5.15        4.39      0.31 o 
   5   3   5      108.73      117.51      1.48 o 
   6   3   5      322.54      308.13     11.87 o 
   7   3   5       77.46       75.87      2.91 o 
   8   3   5        0.30        0.78      0.23 o 
   9   3   5        0.00        1.07      0.22 o 
  -4   4   5        0.38        1.18      0.29 o 
  -3   4   5      140.96      138.57      1.73 o 
  -2   4   5        4.33        3.74      0.37 o 
  -1   4   5       11.35       11.53      0.72 o 
   0   4   5       63.72       67.98      1.47 o 
   1   4   5        0.10        0.42      0.13 o 
   2   4   5      147.31      155.25      1.33 o 
   3   4   5       32.59       28.16      0.86 o 
   4   4   5      129.81      118.98      1.78 o 
   5   4   5      390.53      419.84      4.26 o 
   6   4   5      987.57      985.82     31.62 o 
   7   4   5       26.73       25.15      0.84 o 
   8   4   5       26.39       27.16      1.01 o 
   9   4   5       14.22       13.22      0.83 o 
  -4   5   5       47.49       50.17      2.54 o 
  -3   5   5        7.53        7.05      0.45 o 
  -2   5   5       48.47       48.34      2.52 o 
  -1   5   5      870.69      898.93     19.37 o 
   0   5   5       24.74       24.32      0.68 o 
   1   5   5      406.87      414.07      3.62 o 
   2   5   5       13.33       16.80      1.23 o 
   3   5   5       87.44       86.48      1.24 o 
   4   5   5        1.73        2.07      0.28 o 
   5   5   5      257.88      265.79      2.13 o 
   6   5   5       63.14       58.48      1.16 o 
   7   5   5        0.26        1.18      0.31 o 
   8   5   5        1.34        1.27      0.27 o 
   9   5   5        0.50        1.68      0.34 o 
  -3   6   5        5.73        5.28      0.71 o 
  -2   6   5        2.87        3.21      0.42 o 
  -1   6   5       20.82       24.67      1.16 o 
   0   6   5       20.70       19.95      0.56 o 
   1   6   5       17.49       15.09      1.09 o 
   2   6   5      305.00      318.34      2.72 o 
   3   6   5      117.73      119.62      2.12 o 
   4   6   5        0.58        1.08      0.36 o 
   5   6   5       43.14       38.84      0.98 o 
   6   6   5       44.08       38.63      1.02 o 
   7   6   5        1.15        1.59      0.25 o 
   8   6   5        0.08        1.71      0.31 o 
   9   6   5       50.37       50.00      2.31 o 
  -2   7   5        2.14        1.63      0.54 o 
  -1   7   5        0.98        1.28      0.90 o 
   0   7   5      213.80      197.53      7.97 o 
   1   7   5       89.40       88.88      1.82 o 
   2   7   5      140.02      143.42      3.09 o 
   3   7   5      378.56      385.72      8.64 o 
   4   7   5       85.48       90.09      1.37 o 
   5   7   5       93.37       92.33      2.62 o 
   6   7   5       15.59       11.37      0.57 o 
   7   7   5       96.16       93.08      3.16 o 
   8   7   5       29.27       30.60      1.28 o 
   2   8   5        0.21        2.90      0.46 o 
   3   8   5       37.95       34.22      0.71 o 
   4   8   5        0.22        0.78      0.33 o 
   5   8   5        0.00        0.84      0.17 o 
   6   8   5       35.00       33.31      1.20 o 
   7   8   5        8.32        8.40      0.72 o 
   8   8   5        0.08        0.63      0.39 o 
   3   9   5      102.95       96.09      4.83 o 
   4   9   5       60.33       64.57      3.36 o 
   5   9   5       55.52       60.90      3.25 o 
   6   9   5        0.46        1.05      0.48 o 
   7   9   5        3.04        4.11      0.89 o 
  -3  -9   6       36.70       36.04      4.48 o 
  -6  -8   6        2.39        3.78      0.80 o 
  -5  -8   6        0.98        0.53      0.35 o 
  -4  -8   6        6.78        7.32      0.98 o 
  -3  -8   6       50.61       48.78      3.89 o 
  -2  -8   6        0.00        1.38      0.56 o 
  -1  -8   6        0.13        1.33      0.42 o 
   0  -8   6        3.18        3.47      0.89 o 
  -6  -7   6        0.46        1.53      0.41 o 
  -5  -7   6        1.57        1.29      0.29 o 
  -4  -7   6        7.18        5.42      0.82 o 
  -3  -7   6       23.12       14.45      0.90 o 
  -2  -7   6       78.50       67.98      3.50 o 
  -1  -7   6        1.71        2.01      0.24 o 
   0  -7   6       43.80       49.41      5.02 o 
  -7  -6   6       18.43       17.47      0.80 o 
  -6  -6   6       27.95       27.60      1.45 o 
  -5  -6   6       17.68       17.48      2.15 o 
  -4  -6   6       59.29       59.79      2.23 o 
  -3  -6   6       14.20        9.43      0.74 o 
  -2  -6   6       33.94       27.09      1.30 o 
  -1  -6   6      181.30      172.97      3.79 o 
   0  -6   6       78.97       85.71      1.82 o 
   1  -6   6       43.01       40.87      2.31 o 
   2  -6   6       32.36       35.43      0.61 o 
   3  -6   6       61.54       53.31      2.01 o 
  -7  -5   6        8.80        6.12      0.85 o 
  -6  -5   6       11.48       13.28      0.67 o 
  -5  -5   6        4.54        3.91      0.35 o 
  -4  -5   6        8.97        9.59      0.59 o 
  -3  -5   6        4.59        5.94      0.38 o 
  -2  -5   6       62.48       60.30      1.63 o 
  -1  -5   6       31.00       30.69      1.97 o 
   0  -5   6       16.10       15.08      0.76 o 
   1  -5   6        7.32        6.78      0.34 o 
   2  -5   6       54.63       57.12      1.46 o 
   3  -5   6       61.33       58.70      2.02 o 
   4  -5   6       59.60       67.81      2.52 o 
  -7  -4   6       73.74       78.24      3.03 o 
  -6  -4   6        2.62        3.76      0.39 o 
  -5  -4   6      135.65      130.21      2.68 o 
  -4  -4   6       37.10       33.43      1.06 o 
  -3  -4   6       27.56       30.09      1.15 o 
  -2  -4   6        0.16        0.92      0.29 o 
  -1  -4   6        8.42       10.57      0.82 o 
   0  -4   6        1.71        2.62      0.30 o 
   1  -4   6      222.14      221.98      2.65 o 
   2  -4   6       55.21       60.66      1.39 o 
   3  -4   6       43.19       42.45      1.26 o 
   4  -4   6       63.66       55.72      1.93 o 
   5  -4   6        0.05        1.80      0.45 o 
  -7  -3   6        9.72        9.62      0.49 o 
  -6  -3   6       34.38       37.61      1.66 o 
  -5  -3   6       26.94       30.17      1.09 o 
  -4  -3   6      508.50      513.75      8.63 o 
  -3  -3   6       58.23       50.40      1.70 o 
  -2  -3   6        4.95        3.37      0.74 o 
  -1  -3   6       85.94       82.72      2.23 o 
   0  -3   6       98.82       90.67      2.54 o 
   1  -3   6      120.58      121.09      1.77 o 
   2  -3   6       55.41       57.11      1.97 o 
   3  -3   6       95.01       96.00      2.01 o 
   4  -3   6      172.11      184.00      3.66 o 
   5  -3   6      127.60      117.25      3.94 o 
   6  -3   6        1.02        1.13      0.88 o 
  -7  -2   6        2.11        3.89      0.92 o 
  -6  -2   6        0.86        2.16      0.31 o 
  -5  -2   6       20.38       22.40      0.86 o 
  -4  -2   6       74.34       74.27      1.16 o 
  -3  -2   6      525.22      536.48      4.73 o 
  -2  -2   6      273.79      278.06      3.00 o 
  -1  -2   6       76.87       76.32      0.95 o 
   0  -2   6      176.30      161.46      1.48 o 
   1  -2   6      248.58      268.47      6.49 o 
   2  -2   6        2.61        2.69      0.23 o 
   3  -2   6       53.21       52.47      1.71 o 
   4  -2   6       69.17       82.18      1.01 o 
   5  -2   6       26.63       17.53      0.95 o 
   6  -2   6        8.82        8.70      0.66 o 
   7  -2   6        2.97        3.92      1.12 o 
  -7  -1   6       39.29       40.78      1.89 o 
  -6  -1   6       18.69       13.84      0.67 o 
  -5  -1   6       29.82       23.63      1.74 o 
  -4  -1   6      251.66      264.47      2.46 o 
  -3  -1   6        1.69        3.17      0.52 o 
  -2  -1   6      474.67      478.89      5.22 o 
  -1  -1   6       12.22       13.06      1.04 o 
   0  -1   6        2.02        6.27      0.71 o 
   1  -1   6      168.94      173.11      4.15 o 
   2  -1   6      210.56      216.45      2.47 o 
   3  -1   6      129.82      141.97      2.12 o 
   4  -1   6       25.56       29.06      1.38 o 
   5  -1   6       28.73       33.92      1.24 o 
   6  -1   6        0.94        1.57      0.31 o 
   7  -1   6       56.45       51.51      2.24 o 
  -6   0   6       16.36       16.31      0.80 o 
  -5   0   6        4.90        7.54      0.69 o 
  -4   0   6       42.93       40.31      3.57 o 
  -3   0   6      415.58      429.70      3.89 o 
  -2   0   6      194.01      188.99      2.83 o 
  -1   0   6       21.89       21.65      0.86 o 
   0   0   6       57.42       59.82      1.39 o 
   1   0   6      318.33      311.16      2.04 o 
   2   0   6       51.34       54.63      0.72 o 
   3   0   6      369.74      367.76      4.09 o 
   4   0   6       25.98       27.18      0.97 o 
   5   0   6       16.24       15.62      0.63 o 
   6   0   6        0.02        1.43      0.70 o 
   7   0   6        0.25        1.47      0.36 o 
   8   0   6       20.10       21.70      1.39 o 
  -6   1   6       34.18       43.24      2.26 o 
  -5   1   6       18.74       15.26      2.01 o 
  -4   1   6       61.16       50.49      1.51 o 
  -3   1   6       69.47       65.84      0.89 o 
  -2   1   6        7.33        9.00      0.55 o 
  -1   1   6        1.64        3.32      0.34 o 
   0   1   6        0.54        1.12      0.30 o 
   1   1   6      123.93      119.13      1.02 o 
   2   1   6        8.57        8.35      0.40 o 
   3   1   6        4.02        6.15      0.54 o 
   4   1   6       38.18       36.59      1.35 o 
   5   1   6       58.93       55.41      2.78 o 
   6   1   6        0.27        1.12      0.35 o 
   7   1   6       17.16       13.57      0.58 o 
   8   1   6       17.05       16.52      0.59 o 
  -5   2   6       18.05       18.67      0.91 o 
  -4   2   6        9.23        7.72      0.54 o 
  -3   2   6       78.65       83.98      2.19 o 
  -2   2   6       24.52       23.96      1.20 o 
  -1   2   6       24.00       21.45      0.91 o 
   0   2   6      219.76      238.41      2.34 o 
   1   2   6        0.78        1.26      0.13 o 
   2   2   6      479.80      470.77     11.28 o 
   3   2   6       80.69       76.91      1.09 o 
   4   2   6      531.30      547.17      7.50 o 
   5   2   6        0.15        1.22      0.33 o 
   6   2   6      313.06      304.62      4.40 o 
   7   2   6        0.16        1.53      0.50 o 
   8   2   6        1.26        1.80      0.54 o 
  -5   3   6        8.66        7.65      1.06 o 
  -4   3   6       35.17       35.57      1.14 o 
  -3   3   6      134.94      142.30      2.90 o 
  -2   3   6      132.98      139.81      1.44 o 
  -1   3   6      129.28      124.41      2.32 o 
   0   3   6      149.45      152.97      4.30 o 
   1   3   6        1.88        3.69      0.19 o 
   2   3   6       16.34       18.29      0.56 o 
   3   3   6       10.86       12.51      0.67 o 
   4   3   6       65.05       62.68      1.63 o 
   5   3   6      134.63      131.47      1.47 o 
   6   3   6        7.36        9.07      0.55 o 
   7   3   6        3.34        2.56      0.29 o 
   8   3   6        1.13        1.77      0.55 o 
  -4   4   6       12.40        7.74      0.85 o 
  -3   4   6        5.60        8.56      0.40 o 
  -2   4   6      141.16      147.32      2.56 o 
  -1   4   6       66.95       72.72      1.44 o 
   0   4   6        2.25        2.16      0.20 o 
   1   4   6       14.76       13.85      0.84 o 
   2   4   6        0.86        1.93      0.13 o 
   3   4   6        3.49        5.03      0.32 o 
   4   4   6        0.55        0.87      0.43 o 
   5   4   6       99.40       91.53      1.19 o 
   6   4   6      196.69      195.30      3.64 o 
   7   4   6        9.80       10.67      0.61 o 
   8   4   6       33.62       36.10      0.77 o 
   9   4   6        5.37        6.94      0.79 o 
  -3   5   6        3.44        2.51      0.40 o 
  -2   5   6        8.93        9.98      0.57 o 
  -1   5   6       27.47       24.28      1.02 o 
   0   5   6       74.32       83.44      1.42 o 
   1   5   6        0.94        0.87      0.30 o 
   2   5   6       68.60       63.68      2.02 o 
   3   5   6        0.09        0.52      0.43 o 
   4   5   6        6.90        6.19      0.34 o 
   5   5   6       11.41       11.92      1.38 o 
   6   5   6       16.11       21.33      0.86 o 
   7   5   6      145.02      126.01      4.64 o 
   8   5   6       13.29        9.18      0.50 o 
   9   5   6       18.82       20.95      0.97 o 
  -2   6   6        0.07        0.43      0.65 o 
  -1   6   6        2.87        3.29      0.39 o 
   0   6   6        3.43        2.70      0.22 o 
   1   6   6      246.21      245.01      4.77 o 
   2   6   6       89.38       84.86      1.34 o 
   3   6   6      147.92      153.00      2.28 o 
   4   6   6       33.63       37.89      1.64 o 
   5   6   6        8.86        8.56      0.81 o 
   6   6   6       74.03       74.13      4.63 o 
   7   6   6      327.27      254.92     26.87 o 
   8   6   6      323.96      294.84     19.63 o 
  -1   7   6        1.93        3.72      1.19 o 
   0   7   6       73.75       64.74      2.91 o 
   1   7   6       98.09      104.14      3.64 o 
   2   7   6      150.11      157.80      2.24 o 
   3   7   6       49.24       51.97      1.42 o 
   4   7   6       44.91       47.03      1.24 o 
   5   7   6        9.36        8.06      0.49 o 
   6   7   6       16.61       16.56      0.53 o 
   7   7   6       78.23       80.22      2.38 o 
   8   7   6        8.22        5.03      0.57 o 
   2   8   6       83.32       82.09      1.83 o 
   3   8   6        9.05        9.39      0.44 o 
   4   8   6       15.23       13.78      0.51 o 
   5   8   6        2.76        1.66      0.54 o 
   6   8   6       60.37       62.61      4.40 o 
   7   8   6       11.35        8.63      0.50 o 
   3   9   6        9.38       10.02      0.68 o 
   4   9   6       12.40       14.66      0.82 o 
   5   9   6        4.45        4.63      0.51 o 
   6   9   6       53.92       56.89      4.16 o 
  -4  -8   7      102.62       91.32      5.40 o 
  -3  -8   7        6.52        6.55      0.83 o 
  -2  -8   7       10.00        7.49      0.90 o 
  -1  -8   7       11.74       11.51      1.59 o 
  -5  -7   7        8.59       10.22      0.46 o 
  -4  -7   7        0.84        1.60      0.28 o 
  -3  -7   7        0.41        0.74      0.44 o 
  -2  -7   7        0.30        1.68      0.50 o 
  -1  -7   7       29.29       33.42      8.46 o 
   0  -7   7       36.58       31.98      3.56 o 
  -6  -6   7        1.85        1.94      0.32 o 
  -5  -6   7       15.24       18.00      0.77 o 
  -4  -6   7       13.14       13.91      1.55 o 
  -3  -6   7       39.29       29.52      2.20 o 
  -2  -6   7       82.38       72.38      5.03 o 
  -1  -6   7      266.28      281.98      3.83 o 
   0  -6   7        3.39        3.94      0.44 o 
   1  -6   7      154.72      154.65      4.49 o 
   2  -6   7       15.97       18.00      0.75 o 
   3  -6   7       38.41       41.19      2.43 o 
  -6  -5   7       30.54       29.23      1.99 o 
  -5  -5   7       13.70       12.51      0.52 o 
  -4  -5   7      217.08      222.63      3.25 o 
  -3  -5   7       11.78        7.81      0.62 o 
  -2  -5   7       56.44       50.47      1.99 o 
  -1  -5   7       91.73       79.05      2.31 o 
   0  -5   7       75.24       64.25      2.68 o 
   1  -5   7        0.35        1.39      0.24 o 
   2  -5   7       59.69       63.15      1.06 o 
   3  -5   7       10.27       11.28      0.49 o 
   4  -5   7        0.23        0.37      0.34 o 
  -6  -4   7       14.39       16.36      0.77 o 
  -5  -4   7       47.18       49.30      2.30 o 
  -4  -4   7        1.67        1.80      0.31 o 
  -3  -4   7      149.65      154.46      5.91 o 
  -2  -4   7      174.25      169.56      2.93 o 
  -1  -4   7       54.14       47.26      1.65 o 
   0  -4   7      153.45      148.54      3.39 o 
   1  -4   7        6.80        7.35      1.06 o 
   2  -4   7      164.63      170.18      2.94 o 
   3  -4   7       19.21       22.10      1.36 o 
   4  -4   7       58.15       56.02      0.89 o 
   5  -4   7        3.33        4.22      0.87 o 
  -6  -3   7       46.27       42.27      2.36 o 
  -5  -3   7       40.91       38.38      1.27 o 
  -4  -3   7       65.16       67.76      2.17 o 
  -3  -3   7      294.14      282.97      5.23 o 
  -2  -3   7      257.56      253.32      5.02 o 
  -1  -3   7       84.07       84.18      3.50 o 
   0  -3   7       47.40       48.25      2.46 o 
   1  -3   7       95.70       96.67      2.99 o 
   2  -3   7      220.94      220.13      1.84 o 
   3  -3   7       12.72       12.46      0.57 o 
   4  -3   7      368.96      350.78     10.76 o 
   5  -3   7      104.58      107.83      1.98 o 
  -6  -2   7       26.48       24.85      1.21 o 
  -5  -2   7        1.22        2.31      0.38 o 
  -4  -2   7       51.36       45.14      1.51 o 
  -3  -2   7       80.55       77.18      4.15 o 
  -2  -2   7      209.68      199.63      5.44 o 
  -1  -2   7       66.53       60.09      2.59 o 
   0  -2   7       84.67       88.19      3.42 o 
   1  -2   7       32.82       31.65      1.23 o 
   2  -2   7       40.61       38.50      1.41 o 
   3  -2   7        5.98        4.07      0.31 o 
   4  -2   7       36.02       32.07      0.96 o 
   5  -2   7       31.16       33.41      1.30 o 
   6  -2   7        2.83        1.84      0.34 o 
  -6  -1   7       10.36        7.58      0.53 o 
  -5  -1   7       42.04       39.76      1.53 o 
  -4  -1   7       21.84       26.12      0.98 o 
  -3  -1   7      717.84      743.32      5.92 o 
  -2  -1   7        0.68        1.16      0.39 o 
  -1  -1   7       74.66       69.53      1.28 o 
   0  -1   7      151.74      144.52      2.98 o 
   1  -1   7        3.28        3.85      0.50 o 
   2  -1   7      278.91      283.76      7.74 o 
   3  -1   7      159.42      175.05      1.82 o 
   4  -1   7        8.56       10.10      1.00 o 
   5  -1   7       17.86       23.90      1.45 o 
   6  -1   7       92.99       99.74      3.03 o 
   7  -1   7       21.19       19.79      2.03 o 
  -6   0   7       42.90       39.25      1.94 o 
  -5   0   7        0.00        1.78      0.39 o 
  -4   0   7      326.98      320.98      6.29 o 
  -3   0   7      276.36      285.20      2.76 o 
  -2   0   7       68.93       63.67      2.03 o 
  -1   0   7      261.48      274.09      2.97 o 
   0   0   7        1.12        1.53      0.28 o 
   1   0   7      103.11      103.31      1.62 o 
   2   0   7      235.23      249.54      2.34 o 
   3   0   7       27.41       28.89      1.33 o 
   4   0   7      111.31      115.40      1.48 o 
   5   0   7       14.60       15.86      1.01 o 
   6   0   7        7.09        6.48      0.70 o 
   7   0   7        9.54       10.82      1.02 o 
  -5   1   7        0.00        1.78      0.43 o 
  -4   1   7       15.78       12.04      1.04 o 
  -3   1   7       10.53       10.63      0.61 o 
  -2   1   7        2.00        2.34      0.43 o 
  -1   1   7      238.17      229.33      3.59 o 
   0   1   7       19.65       16.64      0.85 o 
   1   1   7      109.11      121.23      1.93 o 
   2   1   7        3.34        3.74      0.29 o 
   3   1   7       42.01       42.02      1.47 o 
   4   1   7       19.53       19.97      0.78 o 
   5   1   7       29.52       29.63      1.02 o 
   6   1   7        0.30        1.70      0.64 o 
   7   1   7       23.76       23.95      0.97 o 
   8   1   7       26.10       27.78      1.27 o 
  -5   2   7        4.95        6.73      0.75 o 
  -4   2   7        0.38        1.91      0.47 o 
  -3   2   7      135.31      124.84      2.90 o 
  -2   2   7      183.99      173.37      2.53 o 
  -1   2   7       58.11       57.90      2.12 o 
   0   2   7       96.48       97.65      1.69 o 
   1   2   7       56.61       64.23      1.81 o 
   2   2   7      319.48      328.56      3.28 o 
   3   2   7      148.70      149.31      1.83 o 
   4   2   7       57.13       56.06      2.23 o 
   5   2   7      177.10      182.23      3.84 o 
   6   2   7       32.94       31.18      1.79 o 
   7   2   7       26.65       28.08      2.02 o 
   8   2   7       90.88       96.37      1.59 o 
  -4   3   7       16.93       21.40      0.97 o 
  -3   3   7        7.34        7.08      0.51 o 
  -2   3   7       29.20       24.05      0.76 o 
  -1   3   7      178.48      172.82      3.38 o 
   0   3   7       96.03       97.24      1.17 o 
   1   3   7       19.40       17.32      0.98 o 
   2   3   7       37.82       35.64      0.96 o 
   3   3   7        3.86        3.49      0.58 o 
   4   3   7       30.48       32.56      1.22 o 
   5   3   7      122.43      117.89      1.34 o 
   6   3   7       43.45       43.88      1.93 o 
   7   3   7        7.33        7.01      0.40 o 
   8   3   7       11.80       11.48      0.90 o 
  -3   4   7        0.03        0.51      0.19 o 
  -2   4   7       68.08       69.58      2.07 o 
  -1   4   7       30.37       28.40      0.79 o 
   0   4   7       48.15       43.64      1.19 o 
   1   4   7       42.99       39.21      2.23 o 
   2   4   7       68.26       61.86      3.21 o 
   3   4   7      525.01      523.59      7.57 o 
   4   4   7       35.66       32.59      1.17 o 
   5   4   7       29.27       29.25      0.97 o 
   6   4   7       21.57       21.13      1.21 o 
   7   4   7       40.68       42.18      1.56 o 
   8   4   7        8.49        6.05      0.45 o 
  -3   5   7       14.18       17.44      1.22 o 
  -2   5   7       41.36       42.78      1.70 o 
  -1   5   7        3.30        3.42      0.32 o 
   0   5   7       39.11       34.76      0.85 o 
   1   5   7       84.10       73.58      3.22 o 
   2   5   7        2.03        3.11      0.28 o 
   3   5   7        6.39        7.61      0.50 o 
   4   5   7        0.23        1.45      0.51 o 
   5   5   7       37.41       32.96      1.00 o 
   6   5   7        2.95        3.26      0.60 o 
   7   5   7       49.10       43.62      1.17 o 
   8   5   7      389.86      386.59     29.95 o 
  -1   6   7       11.71        8.33      0.56 o 
   0   6   7       80.72       84.54      2.87 o 
   1   6   7      372.25      380.59      9.37 o 
   2   6   7      133.22      128.46      2.64 o 
   3   6   7       38.04       35.70      2.09 o 
   4   6   7       75.83       78.35      2.35 o 
   5   6   7       32.25       30.69      1.07 o 
   6   6   7        1.78        2.17      0.65 o 
   7   6   7      256.69      245.98      7.23 o 
   8   6   7       42.05       37.28      1.08 o 
   0   7   7        9.84       10.51      1.89 o 
   1   7   7      265.66      255.50      4.79 o 
   2   7   7       14.13       15.79      0.69 o 
   3   7   7       81.46       83.51      2.92 o 
   4   7   7       17.92       18.86      1.23 o 
   5   7   7        4.70        4.75      0.31 o 
   6   7   7       82.37       72.76      1.98 o 
   7   7   7        0.14        1.77      0.40 o 
   2   8   7       24.06       17.15      1.52 o 
   3   8   7      211.61      210.53     10.67 o 
   4   8   7       15.03       13.49      0.71 o 
   5   8   7       36.07       36.57      1.90 o 
   6   8   7      105.48      105.30      2.30 o 
   7   8   7        4.72        5.78      0.62 o 
  -4  -7   8        1.44        1.57      0.29 o 
  -3  -7   8        8.41        7.29      0.99 o 
  -2  -7   8        3.95        2.61      0.37 o 
  -1  -7   8       88.56       92.60      3.28 o 
   0  -7   8        0.85        1.47      0.55 o 
  -5  -6   8       36.48       38.94      2.07 o 
  -4  -6   8        3.18        1.97      0.46 o 
  -3  -6   8        4.39        4.26      0.56 o 
  -2  -6   8        3.19        3.35      0.44 o 
  -1  -6   8       23.29       30.00      2.00 o 
   0  -6   8        7.63       11.35      0.75 o 
   1  -6   8       10.35       10.69      0.62 o 
   2  -6   8        2.44        2.42      0.40 o 
  -5  -5   8        2.16        2.14      0.51 o 
  -4  -5   8       92.34       93.08      2.93 o 
  -3  -5   8       64.88       66.40      2.84 o 
  -2  -5   8      146.32      139.32      4.01 o 
  -1  -5   8      166.47      145.38      7.72 o 
   0  -5   8       28.80       34.73      2.90 o 
   1  -5   8       19.04       16.22      0.68 o 
   2  -5   8        1.28        2.20      0.30 o 
   3  -5   8        7.68       12.88      0.83 o 
  -6  -4   8       11.10       13.79      0.69 o 
  -5  -4   8        0.14        1.44      0.35 o 
  -4  -4   8       42.24       39.29      1.82 o 
  -3  -4   8        0.25        1.18      0.29 o 
  -2  -4   8       92.49       95.31      2.31 o 
  -1  -4   8       85.82       80.10      2.22 o 
   0  -4   8        7.70        5.19      0.51 o 
   1  -4   8       12.18       14.85      0.90 o 
   2  -4   8       17.53       15.35      0.81 o 
   3  -4   8       84.71       85.74      1.95 o 
   4  -4   8       36.91       40.19      1.29 o 
  -6  -3   8       18.17       20.91      1.18 o 
  -5  -3   8       10.92        7.77      0.52 o 
  -4  -3   8        8.96       10.28      0.81 o 
  -3  -3   8       23.18       22.82      1.70 o 
  -2  -3   8        9.92       10.38      0.68 o 
  -1  -3   8       25.20       30.80      1.30 o 
   0  -3   8        3.42        3.83      0.35 o 
   1  -3   8        0.11        1.09      0.32 o 
   2  -3   8       71.77       68.47      1.91 o 
   3  -3   8      143.43      140.43      2.07 o 
   4  -3   8        7.45       13.20      0.99 o 
   5  -3   8        0.44        1.21      0.62 o 
  -6  -2   8       19.30       15.00      1.70 o 
  -5  -2   8       49.77       51.63      1.94 o 
  -4  -2   8        0.23        1.36      0.40 o 
  -3  -2   8       15.82       14.32      1.68 o 
  -2  -2   8      274.46      270.54      3.78 o 
  -1  -2   8      102.78      100.37      1.66 o 
   0  -2   8        9.92        9.09      0.52 o 
   1  -2   8       55.88       55.89      1.82 o 
   2  -2   8       14.74       14.14      0.67 o 
   3  -2   8       29.78       27.58      0.86 o 
   4  -2   8       91.27       94.06      1.51 o 
   5  -2   8        6.68       10.32      0.62 o 
   6  -2   8       89.67       91.07      3.75 o 
  -5  -1   8        1.38        2.85      0.47 o 
  -4  -1   8       67.76       67.70      2.39 o 
  -3  -1   8        6.95        7.45      0.60 o 
  -2  -1   8       11.04       10.65      0.57 o 
  -1  -1   8       21.11       24.44      2.09 o 
   0  -1   8      256.38      255.77      7.34 o 
   1  -1   8        1.45        2.14      0.27 o 
   2  -1   8      126.71      119.79      1.93 o 
   3  -1   8        6.86        7.67      0.46 o 
   4  -1   8        0.37        1.02      0.34 o 
   5  -1   8       16.13       14.17      1.32 o 
   6  -1   8      106.45      111.71      3.59 o 
  -5   0   8        2.19        2.31      0.40 o 
  -4   0   8       35.94       34.61      1.33 o 
  -3   0   8        2.32        2.44      0.40 o 
  -2   0   8       81.67       75.39      2.35 o 
  -1   0   8       83.05       79.96      1.03 o 
   0   0   8       36.49       34.44      1.41 o 
   1   0   8      160.04      164.45      5.35 o 
   2   0   8        0.49        1.90      0.33 o 
   3   0   8       10.70        9.21      0.61 o 
   4   0   8       73.06       72.24      2.12 o 
   5   0   8        3.85        3.33      0.45 o 
   6   0   8        2.53        3.29      0.84 o 
   7   0   8        0.12        1.35      0.37 o 
  -5   1   8       22.57       22.18      1.15 o 
  -4   1   8        4.50        6.98      0.90 o 
  -3   1   8       21.04       18.12      0.95 o 
  -2   1   8       47.78       40.95      2.09 o 
  -1   1   8        6.12        7.57      0.48 o 
   0   1   8       76.75       72.68      2.16 o 
   1   1   8       32.47       33.38      1.22 o 
   2   1   8        0.04        0.74      0.19 o 
   3   1   8      297.96      302.42      2.40 o 
   4   1   8      327.96      337.68      4.64 o 
   5   1   8      472.48      485.59      9.38 o 
   6   1   8       12.52       12.20      0.73 o 
   7   1   8        0.13        1.59      0.39 o 
  -4   2   8       79.73       90.86      1.52 o 
  -3   2   8       40.66       30.01      2.20 o 
  -2   2   8        5.03        2.87      0.31 o 
  -1   2   8       29.23       27.63      1.16 o 
   0   2   8        3.39        4.24      0.28 o 
   1   2   8        0.31        1.20      0.27 o 
   2   2   8      137.41      141.28      2.32 o 
   3   2   8       15.92       12.96      0.63 o 
   4   2   8      255.07      252.88      7.93 o 
   5   2   8      106.08      106.73      2.27 o 
   6   2   8       35.01       36.36      0.91 o 
   7   2   8       18.87       19.35      0.86 o 
  -3   3   8        0.62        1.04      0.25 o 
  -2   3   8       33.55       27.83      1.28 o 
  -1   3   8       50.75       54.81      1.47 o 
   0   3   8      118.35      114.66      1.63 o 
   1   3   8      156.83      157.48      7.03 o 
   2   3   8       35.26       37.87      1.19 o 
   3   3   8      120.24      123.91      2.90 o 
   4   3   8       20.97       20.20      1.42 o 
   5   3   8        6.45        6.32      0.48 o 
   6   3   8       30.59       32.39      0.94 o 
   7   3   8        0.12        1.38      0.50 o 
   8   3   8        4.01        2.95      0.85 o 
  -3   4   8        9.73        7.95      0.53 o 
  -2   4   8        0.35        1.09      0.21 o 
  -1   4   8       61.80       61.67      2.62 o 
   0   4   8        7.05        9.04      0.53 o 
   1   4   8        2.41        2.56      0.25 o 
   2   4   8       54.98       52.16      1.73 o 
   3   4   8        3.76        5.25      0.81 o 
   4   4   8       11.43       11.82      0.68 o 
   5   4   8        0.52        0.94      0.24 o 
   6   4   8       16.51       15.96      0.59 o 
   7   4   8        1.02        2.32      0.82 o 
   8   4   8       48.87       55.29      2.36 o 
  -2   5   8        0.33        0.74      1.02 o 
  -1   5   8        0.01        1.10      0.28 o 
   0   5   8       17.68       18.05      0.62 o 
   1   5   8      100.46       99.06      1.77 o 
   2   5   8        0.60        1.03      0.22 o 
   3   5   8       13.11       10.25      0.76 o 
   4   5   8       10.05       10.88      0.78 o 
   5   5   8       55.43       44.83      3.00 o 
   6   5   8       46.71       44.75      1.63 o 
   7   5   8       43.55       41.90      1.57 o 
   8   5   8       26.54       21.78      0.98 o 
  -1   6   8        1.55        2.52      1.02 o 
   0   6   8       10.57        9.30      0.62 o 
   1   6   8        3.27        4.18      0.67 o 
   2   6   8      134.93      139.13      6.96 o 
   3   6   8       72.94       67.51      2.51 o 
   4   6   8        2.53        3.02      0.77 o 
   5   6   8        4.88        3.82      0.44 o 
   6   6   8       96.52       95.56      2.70 o 
   7   6   8        2.41        2.37      0.42 o 
   1   7   8       55.51       63.20      2.85 o 
   2   7   8        0.01        1.18      0.27 o 
   3   7   8        3.23        6.03      0.90 o 
   4   7   8        6.14        7.44      0.94 o 
   5   7   8        0.10        0.78      0.40 o 
   6   7   8        1.64        1.68      0.56 o 
   7   7   8        6.18        3.79      0.46 o 
   3   8   8      100.12      104.23      4.34 o 
   4   8   8        0.29        1.00      0.86 o 
   5   8   8        2.84        3.50      0.46 o 
  -4  -6   9        3.61        4.15      0.51 o 
  -3  -6   9        2.86        3.18      0.42 o 
  -2  -6   9       63.16       55.28      1.54 o 
  -1  -6   9       14.54       17.88      1.09 o 
   0  -6   9       62.11       57.45      4.65 o 
   1  -6   9       12.41       14.22      0.58 o 
  -4  -5   9       34.04       33.42      0.87 o 
  -3  -5   9        3.34        2.30      0.39 o 
  -2  -5   9       25.02       19.59      1.77 o 
  -1  -5   9       81.69       89.52      4.20 o 
   0  -5   9       21.07       19.38      1.81 o 
   1  -5   9        8.79        9.10      0.53 o 
   2  -5   9       23.14       27.71      0.66 o 
  -5  -4   9        0.19        0.56      0.24 o 
  -4  -4   9       15.43       16.10      0.80 o 
  -3  -4   9       27.23       26.85      1.38 o 
  -2  -4   9        4.77        6.47      0.85 o 
  -1  -4   9       44.36       40.82      2.63 o 
   0  -4   9        2.95        3.38      0.47 o 
   1  -4   9       60.14       51.83      3.61 o 
   2  -4   9        1.53        1.23      0.33 o 
   3  -4   9       22.79       22.63      2.00 o 
  -5  -3   9       22.94       24.01      1.39 o 
  -4  -3   9       14.30       14.51      0.99 o 
  -3  -3   9       91.09       84.93      2.92 o 
  -2  -3   9        1.24        1.48      0.36 o 
  -1  -3   9       36.08       39.12      1.27 o 
   0  -3   9       92.34       98.77      3.85 o 
   1  -3   9       92.55       88.75      1.92 o 
   2  -3   9       72.19       67.41      2.10 o 
   3  -3   9       44.19       39.41      1.03 o 
   4  -3   9       53.73       58.93      2.57 o 
  -5  -2   9        8.04       10.38      0.87 o 
  -4  -2   9       81.44       73.35      1.65 o 
  -3  -2   9       25.70       25.00      1.79 o 
  -2  -2   9       51.60       48.85      1.22 o 
  -1  -2   9      299.53      263.02     27.72 o 
   0  -2   9       10.40       11.21      0.79 o 
   1  -2   9       89.16       89.92      1.88 o 
   2  -2   9       69.56       74.29      3.05 o 
   3  -2   9        8.31        6.95      0.41 o 
   4  -2   9       56.07       62.01      1.91 o 
   5  -2   9        0.74        1.95      0.37 o 
  -4  -1   9      144.53      145.08      4.49 o 
  -3  -1   9        2.63        3.06      0.61 o 
  -2  -1   9       57.24       60.39      2.97 o 
  -1  -1   9      277.71      253.38     15.31 o 
   0  -1   9      606.56      574.83     32.40 o 
   1  -1   9        1.80        3.20      0.32 o 
   2  -1   9        3.73        4.88      0.39 o 
   3  -1   9        0.52        1.31      0.62 o 
   4  -1   9       19.05       21.39      2.33 o 
   5  -1   9       18.41       18.64      0.76 o 
   6  -1   9       35.94       32.37      1.52 o 
  -4   0   9       15.24       14.04      0.71 o 
  -3   0   9       59.90       59.97      2.78 o 
  -2   0   9        8.97        8.08      0.53 o 
  -1   0   9       59.27       63.21      2.21 o 
   0   0   9      161.08      159.46      4.18 o 
   1   0   9        0.76        1.40      0.22 o 
   2   0   9       13.85       14.80      0.68 o 
   3   0   9        0.24        0.73      0.21 o 
   4   0   9        2.31        3.29      0.36 o 
   5   0   9       40.90       41.44      0.82 o 
   6   0   9        3.97        5.53      0.73 o 
  -4   1   9        2.87        3.92      0.48 o 
  -3   1   9        4.40        6.20      1.06 o 
  -2   1   9       25.53       19.56      1.04 o 
  -1   1   9      300.95      288.97      5.68 o 
   0   1   9       18.09       16.93      0.69 o 
   1   1   9      311.58      324.84      5.17 o 
   2   1   9        7.49        5.58      0.67 o 
   3   1   9        0.01        1.91      1.18 o 
   4   1   9      229.55      216.06     10.57 o 
   5   1   9       49.80       43.96      1.62 o 
   6   1   9        2.06        1.27      1.44 o 
   7   1   9      110.89      127.44      5.73 o 
  -3   2   9        0.01        0.72      0.24 o 
  -2   2   9       46.43       40.74      1.11 o 
  -1   2   9        0.42        0.99      0.31 o 
   0   2   9        1.51        1.71      0.25 o 
   1   2   9        4.06        2.67      0.24 o 
   2   2   9        2.58        2.77      0.25 o 
   3   2   9       58.75       57.95      1.67 o 
   4   2   9      149.15      154.49      3.22 o 
   5   2   9       13.70       14.61      0.59 o 
   6   2   9       67.68       66.83      1.12 o 
   7   2   9       12.95       11.49      0.89 o 
  -3   3   9        5.37        3.49      0.56 o 
  -2   3   9        0.44        1.16      0.31 o 
  -1   3   9      121.98      123.30      5.11 o 
   0   3   9      158.83      170.88      5.89 o 
   1   3   9       47.75       48.50      1.25 o 
   2   3   9        0.58        1.24      0.52 o 
   3   3   9       15.35       18.71      1.15 o 
   4   3   9       74.51       78.28      3.67 o 
   5   3   9        9.30        8.21      0.64 o 
   6   3   9       92.07       87.45      3.02 o 
   7   3   9        7.31        7.00      0.46 o 
  -2   4   9       18.70       18.71      0.80 o 
  -1   4   9       12.33       10.50      0.54 o 
   0   4   9       92.27       86.46      3.00 o 
   1   4   9       32.38       30.64      1.04 o 
   2   4   9        9.43        8.18      0.53 o 
   3   4   9        0.28        1.46      0.45 o 
   4   4   9       10.76       11.74      1.47 o 
   5   4   9        9.85        9.99      0.46 o 
   6   4   9        0.39        1.53      0.41 o 
   7   4   9       35.12       37.24      1.11 o 
  -1   5   9       10.91       11.76      0.58 o 
   0   5   9        0.04        1.69      0.35 o 
   1   5   9       20.71       18.51      0.76 o 
   2   5   9        0.74        1.95      0.44 o 
   3   5   9        1.47        1.98      0.54 o 
   4   5   9      171.02      148.04      6.60 o 
   5   5   9       80.97       77.52      1.19 o 
   6   5   9        4.38        4.55      0.66 o 
   7   5   9       12.71       16.27      1.01 o 
   1   6   9        8.38        7.75      0.86 o 
   2   6   9       14.16       12.19      0.63 o 
   3   6   9        1.82        2.38      0.61 o 
   4   6   9        8.92       11.59      2.75 o 
   5   6   9      124.82      117.28      4.90 o 
   6   6   9        1.39        2.24      0.41 o 
   3   7   9      157.63      165.35      5.10 o 
   4   7   9       11.90       13.97      0.60 o 
   5   7   9       34.05       32.96      1.46 o 
  -2  -5  10      219.74      223.75      5.17 o 
  -1  -5  10       16.45       14.05      0.91 o 
   0  -5  10      117.10      109.75      2.01 o 
   1  -5  10        2.41        3.46      0.56 o 
  -3  -4  10        4.11        3.25      0.47 o 
  -2  -4  10       67.42       75.12      2.93 o 
  -1  -4  10        2.40        2.09      0.66 o 
   0  -4  10       56.84       56.40      2.54 o 
   1  -4  10        0.29        0.84      0.21 o 
   2  -4  10        0.06        1.44      0.26 o 
  -4  -3  10       21.79       24.00      1.27 o 
  -3  -3  10        1.40        2.30      0.41 o 
  -2  -3  10        0.11        0.69      0.20 o 
  -1  -3  10        0.86        2.07      0.94 o 
   0  -3  10       17.97       19.69      1.07 o 
   1  -3  10       94.58       94.05      4.40 o 
   2  -3  10       17.34       17.72      0.81 o 
   3  -3  10        8.38        8.79      0.44 o 
  -4  -2  10        2.31        2.50      0.39 o 
  -3  -2  10       14.16       15.05      0.74 o 
  -2  -2  10        0.23        1.18      0.28 o 
  -1  -2  10        5.98        5.42      0.46 o 
   0  -2  10        0.40        1.63      0.33 o 
   1  -2  10        9.69        9.89      0.51 o 
   2  -2  10        9.71       10.45      0.52 o 
   3  -2  10       17.53       15.15      0.82 o 
   4  -2  10       24.33       27.35      1.79 o 
  -3  -1  10        3.66        3.64      0.59 o 
  -2  -1  10        4.25        4.44      0.62 o 
  -1  -1  10       53.92       52.71      2.34 o 
   0  -1  10        2.55        2.39      0.45 o 
   1  -1  10       16.40       17.66      1.45 o 
   2  -1  10       43.34       47.39      1.84 o 
   3  -1  10       45.83       47.11      1.01 o 
   4  -1  10        4.42        4.99      0.45 o 
   5  -1  10       57.63       58.13      1.37 o 
  -3   0  10       25.48       19.42      0.93 o 
  -2   0  10       18.32       15.74      0.69 o 
  -1   0  10       88.76       86.04      3.62 o 
   0   0  10       28.63       26.50      1.20 o 
   1   0  10       72.21       76.78      1.43 o 
   2   0  10      167.22      166.90      5.58 o 
   3   0  10       65.07       67.90      2.22 o 
   4   0  10       11.36       11.28      0.56 o 
   5   0  10        0.52        1.70      0.40 o 
  -3   1  10        7.97        9.64      0.59 o 
  -2   1  10        0.00        1.15      0.35 o 
  -1   1  10       22.09       21.07      0.86 o 
   0   1  10      112.38       99.22      3.14 o 
   1   1  10      109.44      114.92      1.89 o 
   2   1  10       96.54      103.36      2.25 o 
   3   1  10      155.29      153.84      4.53 o 
   4   1  10      126.13      126.48      3.17 o 
   5   1  10       31.01       30.97      1.72 o 
   6   1  10       41.12       44.16      1.92 o 
  -2   2  10       24.50       28.77      1.51 o 
  -1   2  10        0.18        0.85      0.20 o 
   0   2  10        2.29        2.36      0.28 o 
   1   2  10       13.16        9.61      0.46 o 
   2   2  10        7.28        6.89      0.43 o 
   3   2  10       73.91       81.71      2.85 o 
   4   2  10       15.98       12.92      0.67 o 
   5   2  10        2.93        2.88      0.41 o 
   6   2  10      152.45      138.99     10.50 o 
  -1   3  10       52.58       48.24      1.63 o 
   0   3  10        4.59        5.44      0.62 o 
   1   3  10        7.64        8.77      1.18 o 
   2   3  10       43.91       43.91      2.47 o 
   3   3  10        1.64        2.40      0.28 o 
   4   3  10        0.37        1.54      0.42 o 
   5   3  10        5.59        6.23      0.55 o 
   6   3  10        4.88        3.54      0.52 o 
   0   4  10        1.29        2.63      0.83 o 
   1   4  10        4.31        5.54      0.41 o 
   2   4  10       73.08       82.79      1.42 o 
   3   4  10       29.21       29.33      1.36 o 
   4   4  10        4.04        3.75      0.49 o 
   5   4  10       65.82       60.44      2.34 o 
   6   4  10        0.85        2.12      0.71 o 
   1   5  10       88.20       88.54      3.62 o 
   2   5  10       12.55       11.67      0.54 o 
   3   5  10        0.38        1.34      0.30 o 
   4   5  10        0.07        0.80      0.69 o 
   5   5  10        0.00        0.71      0.97 o 
   3   6  10        7.80        5.09      0.60 o 
   4   6  10       24.34       25.54      1.31 o 
  -2  -3  11       20.14       17.58      1.02 o 
  -1  -3  11       25.24       25.78      1.39 o 
   0  -3  11        0.92        2.52      0.40 o 
   1  -3  11        6.33        4.85      0.34 o 
   2  -3  11       10.18       12.32      0.62 o 
  -2  -2  11       11.75       10.79      1.02 o 
  -1  -2  11       66.44       68.13      2.63 o 
   0  -2  11        0.15        0.92      0.50 o 
   1  -2  11        7.30        6.72      0.81 o 
   2  -2  11       10.70        9.34      0.73 o 
   3  -2  11       33.83       35.57      1.57 o 
  -2  -1  11        6.91        5.69      0.52 o 
  -1  -1  11       51.61       46.58      1.90 o 
   0  -1  11       17.39       20.38      0.90 o 
   1  -1  11        8.85        9.70      0.56 o 
   2  -1  11        2.57        3.82      0.49 o 
   3  -1  11       19.09       19.84      0.94 o 
   4  -1  11       16.27       18.97      0.86 o 
  -2   0  11        0.53        1.76      1.14 o 
  -1   0  11        0.11        0.69      0.21 o 
   0   0  11        5.81        5.88      0.67 o 
   1   0  11      226.47      231.11      2.70 o 
   2   0  11      123.87      131.62      3.94 o 
   3   0  11        1.83        2.37      0.76 o 
   4   0  11       11.39       11.65      1.05 o 
  -1   1  11        5.36        4.52      0.35 o 
   0   1  11        0.30        1.09      0.24 o 
   1   1  11       37.37       40.78      1.57 o 
   2   1  11      192.52      201.84      2.21 o 
   3   1  11       23.37       24.83      1.62 o 
   4   1  11       10.84       11.14      1.54 o 
  -1   2  11       21.95       26.27      1.55 o 
   0   2  11       13.81       13.28      0.86 o 
   1   2  11       86.55       85.91      4.35 o 
   2   2  11       96.55      103.80      2.89 o 
   3   2  11      309.13      322.80     10.93 o 
   4   2  11       72.20       77.01      1.42 o 
   5   2  11        8.43        8.71      1.06 o 
   0   3  11        9.19        7.27      0.59 o 
   1   3  11       26.04       27.57      1.67 o 
   2   3  11        0.01        1.24      0.46 o 
   3   3  11        2.41        3.42      0.77 o 
   4   3  11       55.46       55.32      1.30 o 
   5   3  11        0.28        1.22      0.67 o 
   2   4  11       12.42       12.57      0.69 o 
   3   4  11        1.86        2.32      0.42 o 
   4   4  11        1.61        0.86      0.25 o 
                                                 
